# Supplementary material for: Clinical profile, prognosis and post COVID-19 syndrome among UNRWA staff in Jordan: A clinical case-series study
Source: PLoS One. 2023 Nov 9;18(11):e0293023. doi: 10.1371/journal.pone.0293023 (PMC10635548; doi:10.1371/journal.pone.0293023)
Supplement: S1 Data — (XLSX) [file pone.0293023.s001.xlsx]

## Sheet: Sheet1
ID	Sex	Pregnancy Information (-Mar-ried females in reproductive years only) a. Were you pregnant during the acute illness of COVID19	b. If Yes; Gestational age at COVID19 diagnosis (in weeks):	c. If pregnant during the acute illness; What was the pregnancy outcome?	d.If pregnant during the acute illness and currently not pregnant; Gestational age at time of delivery or abortion on weeks?	e. If delivered; Mode of Delivery:	f. Are you currently pregnant ?	g. If yes; Gestational age in weeks:	h. If recently pregnant; are you currently breast feeding?	Highest level of education :	Department:	Job title:	Height:	Weight:	In the last 3 years has the Participant ever stayed overnight in:	Was the participant a long term care facility resident prior to initial COVID19 diagnosis?	Smoking Status:	Substance abuse:	If yes ; specify	Asplenia	Cancer	Chronic Heart disease (Not Hypertension)	Chronic kidney disease	Chronic liver disease	Chronic lung disease	Chronic Neurological Disorder (Dementia; Stroke; Multiple sclerosis; Parkinson’s disease; Others)	Diabetes	HIV	Hypertension	Immunodeficiency	Mental Health condition (Depression; Psychosis; Anxiety)	Column1	Obesity BMI >30	Tuberculosis	Others	others (specify)	Have you been taking any medications regularly?	If yes; What type of medication: (Multiple answers)	Mask	Social distancing	Washing hands frequently	According to your best of judgement what is the source of your infection?	How many people in your house have been infected with COVID-19?	Have you lost a friend or relative during this pandemic?	Diagnostic tests:	Was Sequencing done?	If yes; specify:	Have you developed any Covid-19 symptoms?	Cough
1	Female	No								University	Education	Teacher	170	70	None	No	Never smoke	No		No	No	No	No	No	No	No	No	No	No	No	No	24.2215	No	No	No		No		Yes	Yes	Yes	A case or contact at home	2	No	PCR	Unknown		Yes	No
2	Male									Vocational School	Education	School Attendant	178	116	None	No	Current smoker	No		No	No	No	No	No	No	No	No	No	No	No	No	36.6115	Yes	No	No		No		Sometimes	Sometimes	Yes	A case or contact at Job	2	No	PCR	Unknown		Yes	Yes
4	Male									University	Health	Laboratory Technician	176	100	None	No	Never smoke	No		No	No	No	No	No	No	No	No	No	Yes	Yes	No	32.2831	Yes	No	Yes	Hydatid Cyst of the Kidney	Yes	Anti-Hypertensive ;Immunosuppressant dugs;	Yes	Sometimes	Yes	A case or contact at Job	2	No	PCR	Unknown		Yes	Yes
5	Female	No								Secondary School	Health	Practical Nurse	156	100	None	No	Never smoke	No		No	No	No	No	No	No	No	No	No	No	No	No	41.0914	Yes	No	No		No		Yes	Yes	Yes	A case or contact at Job	3	Yes	PCR	Unknown		Yes	No
6	Female	Not Applicable								University	Health	Senior Staff Nurse	165	80	None	No	Current smoker	No		No	No	No	No	No	No	No	No	No	Yes	No	No	29.3848	No	No	No		Yes	Anti-Hypertensive ;	Yes	Yes	Yes	A case or contact at Job	4	No	PCR	Unknown		Yes	Yes
7	Male									University	Education	Teacher	170	84	None	No	Never smoke	No		No	No	No	No	No	No	No	No	No	No	No	No	29.0657	No	No	No		No		Yes	Yes	Yes	A case or contact at home	7	Yes	PCR	Unknown		Yes	Yes
8	Female	No								University	Education	Teacher	165	85	Hospital	No	Never smoke	No		No	No	No	No	No	No	No	No	No	No	No	No	31.2213	Yes	No	No		No		Yes	Yes	Yes	A case or contact at home	4	Yes	PCR	Unknown		Yes	No
9	Female	Not Applicable								University	Education	Teacher	160	70	None	No	Never smoke	No		No	No	No	No	No	No	No	No	No	No	No	No	27.3437	No	No	No		No		Sometimes	Sometimes	Sometimes	A case or contact at home	9	Yes	PCR	Unknown		Yes	No
10	Female	No								University	Education	Teacher	156	54	Hospital	No	Never smoke	No		No	No	No	No	No	No	No	No	No	No	No	No	22.1893	No	No	No		No		Yes	Yes	Yes	A case or contact at Job	2	No	PCR	Unknown		Yes	No
11	Female	No								University	Education	Teacher	163	75	None	No	Never smoke	No		No	No	No	No	No	No	No	No	No	No	No	No	28.2284	No	No	No		No		Sometimes	Yes	Yes	A case or contact at Job	4	Yes	PCR	Unknown		Yes	Yes
12	Female	Not Applicable								University	Education	Teacher	157	62	None	No	Never smoke	No		No	No	No	No	No	No	No	No	No	No	No	No	25.1532	No	No	No		No		Yes	Yes	Yes	A case or contact at Job	2	No	PCR	Unknown		Yes	Yes
13	Female	Not Applicable								University	Education	Teacher	154	70	None	No	Never smoke	No		No	No	No	No	No	No	No	No	No	No	No	No	29.5159	No	No	No		No		Yes	Yes	Yes	A case or contact at Job	1	No	PCR	Unknown		No	No
14	Female	Not Applicable								University	Health	Practical Nurse	156	75	Hospital	No	Never smoke	No		No	No	No	No	No	No	No	No	No	Yes	No	No	30.8185	Yes	No	No		Yes	Anti-Hypertensive ;	Yes	Yes	Yes	A case or contact at Job	2	Yes	PCR	Unknown		Yes	Yes
15	Male									University	Health	Assistant HC Pharmacist	170	80	None	No	Never smoke	No		No	No	No	No	No	No	No	No	No	No	No	No	27.6817	No	No	No		No		Yes	Yes	Yes	Attending crowded places such as ceremonies, weddings, etc	2	Yes	PCR	Unknown		Yes	Yes
16	Female	Not Applicable								University	Education	Teacher	170	85	None	No	Never smoke	No		No	No	No	No	No	No	No	No	No	Yes	No	No	29.4118	No	No	No		Yes	Anti-Hypertensive ;	Yes	Yes	Yes	A case or contact at home	4	No	PCR	Unknown		Yes	Yes
17	Male									University	Education	Teacher	170	88	None	No	Never smoke	No		No	No	No	No	No	No	No	No	No	No	No	No	30.4498	Yes	No	No		No		Sometimes	Sometimes	Sometimes	A case or contact at Job	1	No	PCR	Unknown		Yes	No
18	Male									University	Education	Teacher	173	90	None	No	Never smoke	No		No	No	No	No	No	No	No	No	No	No	No	No	30.0712	Yes	No	No		No		Sometimes	Sometimes	Sometimes	A case or contact at home	8	Yes	PCR	Unknown		Yes	No
19	Male									Secondary School	Infrastructure/Engineering	Sanitation labourer	170	105	Hospital	No	Never smoke	No		No	No	No	No	No	No	No	No	No	No	No	No	36.3322	Yes	No	No		No		Yes	Yes	Yes	A case or contact at Job	6	No	PCR	Unknown		Yes	No
20	Male									University	Education	Computer Laboratory Technician	176	80	None	No	Never smoke	No		No	No	No	No	No	No	No	No	No	No	No	No	25.8264	No	No	No		No		Yes	Yes	Yes	A case or contact at Job	1	Yes	PCR	Unknown		Yes	Yes
21	Female	Not Applicable								University	Education	Teacher	163	85	None	No	Never smoke	No		No	No	No	No	No	No	No	No	No	No	No	No	31.9922	Yes	No	No		No		Yes	Yes	Yes	A case or contact at Job	3	No	PCR	Unknown		Yes	Yes
22	Female	No								University	Education	Teacher	160	77	None	No	Never smoke	No		No	No	No	No	No	No	No	No	No	No	No	No	30.0781	Yes	No	No		No		Yes	Yes	Yes	A case or contact at home	4	Yes	PCR	No		Yes	No
23	Female	No								University	Education	Teacher	164	76	None	No	Never smoke	No		No	No	No	No	No	No	No	No	No	No	No	No	28.257	No	No	Yes	Osteoporosis	Yes	Analgesics; Muscle Relaxant;	Yes	Yes	Yes	Attending crowded places such as ceremonies; weddings; etc	6	No	PCR	Unknown		Yes	Yes
24	Male									University	Education	Teacher	165	95	None	No	Never smoke	No		No	No	No	No	No	No	No	No	No	No	No	No	34.8944	Yes	No	No		No		Yes	Yes	Yes	Unknown	5	No	PCR	Unknown		Yes	Yes
25	Female	No								University	Education	Teacher	165	75	Hospital	No	Never smoke	No		No	No	No	No	No	No	No	No	No	Yes	No	No	27.5482	No	No	No		Yes	Anti-Hypertensive ;	Sometimes	Sometimes	Sometimes	A case or contact at home	2	No	PCR	Unknown		Yes	Yes
26	Male									PHD	Education	Teacher	181	95	None	No	Never smoke	No		No	No	No	No	No	No	No	No	No	No	No	No	28.9979	No	No	No		No		Sometimes	Sometimes	Sometimes	A case or contact at Job	5	Yes	PCR	Unknown		No	No
27	Female	Not Applicable								University	Human Resources	Human Resources Assistant B	152	64	None	No	Never smoke	No		No	No	No	No	No	No	No	No	No	No	No	No	27.7008	No	No	Yes	Hypothyroidism	Yes	Thyroxine ;	Sometimes	Sometimes	Sometimes	A case or contact at Job	6	Yes	PCR	Unknown		Yes	Yes
29	Male									Secondary School	Security and Safety	Guard	180	111	None	No	Never smoke	No		No	No	No	No	No	No	No	Yes	No	Yes	No	No	34.2593	Yes	No	No		Yes	Anti-Hypertensive ;DM medications;	Yes	Yes	Yes	Unknown	1	Yes	PCR	Unknown		Yes	Yes
30	Female	No								University	Education	Teacher	150	85	None	No	Never smoke	No		No	No	No	No	No	No	No	No	No	No	No	No	37.7778	Yes	No	No		No		Sometimes	Yes	Yes	Attending crowded places such as ceremonies; weddings; etc	3	Yes	PCR	Unknown		Yes	Yes
31	Female	Yes	12	Live birth	37	Vaginal	No		No	University	Education	Teacher	163	74	None	No	Never smoke	No		No	No	No	No	No	No	No	No	No	No	No	No	27.852	No	No	No		No		Yes	Yes	Yes	A case or contact at Job	1	No	PCR	Unknown		Yes	Yes
32	Female	No								University	Education	Teacher	160	67	None	No	Never smoke	No		No	No	No	No	No	No	No	No	No	No	No	No	26.1719	No	No	No		No		Yes	Yes	Yes	A case or contact at home	3	No	PCR	Unknown		Yes	No
33	Female	No								University	Education	Teacher	160	65	Hospital	No	Never smoke	No		No	No	Yes	No	No	No	Yes	No	No	Yes	No	No	25.3906	No	No	Yes	Coagulation Problems	Yes	Anti-Hypertensive ;Antithrombotic/Anticoagulation drugs ;Anti-Hyperlipidemia ;Gabapentin;	Yes	Yes	Yes	A case or contact at home	7	No	PCR	Unknown		Yes	Yes
34	Male									Secondary School	Security and Safety	Guard	165	92	None	No	Never smoke	No		No	No	No	No	No	No	No	No	No	No	No	No	33.7925	Yes	No	No		No		Yes	Yes	Yes	Unknown	5	No	PCR	Unknown		Yes	No
35	Female	No								University	Education	Teacher	160	60	None	No	Never smoke	No		No	No	No	No	No	No	No	No	No	No	No	No	23.4375	No	No	No		No		Yes	Yes	Yes	A case or contact at Job	6	Yes	PCR	Unknown		Yes	No
36	Male									University	Relief & Social Services	Social Worker	178	70	None	No	Current smoker	No		No	No	No	No	No	No	No	No	No	No	No	No	22.0932	No	No	No		No		Yes	Yes	Yes	A case or contact at home	2	No	PCR	No		Yes	Yes
37	Male									University	Information Management and Technical Services	Service Desk Officer	163	73	None	No	Never smoke	No		No	No	No	No	No	No	No	No	No	No	No	No	27.4756	No	No	No		No		Sometimes	Sometimes	Sometimes	A case or contact at home	2	No	PCR	Unknown		Yes	Yes
38	Female	No								University	Relief & Social Services	Area Registration Officer	167	78	Hospital	No	Never smoke	No		Yes	No	No	No	No	No	No	No	No	No	No	No	27.968	No	No	No		Yes	Antithrombotic/Anticoagulation drugs ;	Yes	Sometimes	Yes	A case or contact at Job	2	Yes	PCR	Unknown		Yes	Yes
39	Female	Yes	12	Live birth	34	CS	No			University	Education	Teacher	154	63	Hospital	No	Never smoke	No		No	No	No	No	No	No	No	No	No	No	No	No	26.5643	No	No	No		No		Yes	Yes	Yes	A case or contact at Job	3	No	PCR	No		Yes	No
40	Female	No								University	Education	Teacher	162	58	None	No	Never smoke	No		No	No	No	No	No	No	No	No	No	No	No	No	22.1003	No	No	No		No		Yes	Yes	Yes	A case or contact at Job	2	Yes	PCR	Yes	Omicron in the second episode	Yes	Yes
41	Female	No								University	Education	Teacher	168	86	None	No	Never smoke	No		No	No	No	No	No	No	No	Yes	No	Yes	Yes	No	30.4705	Yes	No	No		Yes	Anti-Hypertensive ;Immunosuppressant dugs;DM medications;	Yes	Yes	Yes	Attending crowded places such as ceremonies; weddings; etc	1	No	PCR	Unknown		Yes	Yes
42	Female	No								University	Education	Deputy School Principal	160	80	None	No	Never smoke	No		No	No	No	No	No	No	No	No	No	No	No	No	31.25	Yes	No	No		No		Yes	Yes	Yes	A case or contact at Job	3	No	PCR	Unknown		Yes	No
43	Female	No								PHD	Education	Teacher	162	75	Hospital	No	Never smoke	No		No	No	No	No	No	No	No	No	No	No	No	No	28.578	No	No	No		No		Yes	Yes	Yes	A case or contact at Job	6	No	PCR	No		Yes	No
44	Female	No								University	Education	Teacher	167	64	None	No	Never smoke	No		No	No	No	No	No	No	No	No	No	No	No	No	22.9481	No	No	No		No		Yes	Yes	Yes	A case or contact at home	2	No	PCR	Unknown		Yes	No
45	Male									Vocational School	Education	Labourer	170	94	Hospital	No	Current smoker	No		No	No	No	No	No	No	No	No	No	No	No	No	32.526	Yes	No	No		No		Yes	Yes	Yes	Unknown	2	Yes	PCR	No		Yes	Yes
46	Female	No								Diploma	Health	Midwife A	158	66	None	No	Never smoke	No		No	No	No	No	No	No	No	No	No	No	No	No	26.4381	No	No	No		No		Yes	Yes	Yes	A case or contact at Job	3	No	PCR	Unknown		Yes	No
47	Female	No								Master	Education	Education Specialist	162	60	Hospital	No	Never smoke	No		No	No	No	No	No	No	No	No	No	Yes	No	No	22.8624	No	No	Yes	Anemia	Yes	Anti-Hypertensive ;Iron Supplement;	Yes	Yes	Yes	A case or contact at Job	5	Yes	PCR	Unknown		Yes	Yes
48	Male									University	Education	Deputy School Principal	170	72	Hospital	No	Never smoke	No		No	No	No	No	No	No	No	No	No	No	No	No	24.9135	No	No	No		No		Yes	Yes	Yes	Unknown	2	No	PCR	Unknown		Yes	Yes
49	Female	No								University	Relief & Social Services	Social Worker	165	87	None	No	Never smoke	No		No	No	No	No	No	No	No	No	No	Yes	No	No	31.9559	Yes	No	No		No		Yes	Yes	Yes	Attending health facilities as hospital;clinics; pharmacies; vaccination centers; etc	2	Yes	PCR	Unknown		Yes	Yes
50	Male									University	Education	Teacher	178	95	Hospital	No	Never smoke	No		No	No	No	No	No	No	No	No	No	Yes	No	No	29.9836	No	No	No		Yes	Anti-Hypertensive ;	Yes	Yes	Yes	A case or contact at home	6	Yes	PCR	Unknown		Yes	No
51	Male									University	Health	Medical Officer	172	73	None	No	Never smoke	No		No	No	No	No	No	No	No	No	No	Yes	No	No	24.6755	No	No	No		Yes	Anti-Hypertensive	Yes	Yes	Yes	Unknown	5	Yes	PCR	Unknown		Yes	Yes
52	Male									Diploma	Security and Safety	Guard	180	100	None	No	Never smoke	No		No	No	No	No	No	No	No	No	No	No	No	No	30.8642	Yes	No	No		No		Yes	Yes	Yes	Unknown	4	No	PCR	Unknown		Yes	No
53	Female	Not Applicable								University	Education	Teacher	157	63	None	No	Current smoker	No		No	No	No	No	No	No	No	No	No	No	No	No	25.5588	No	No	No		No		Yes	Yes	Yes	A case or contact at home	6	Yes	PCR	Unknown		Yes	Yes
54	Female	No								University	Health	Health Center Pharmacist	158	60	None	No	Never smoke	No		No	No	No	No	No	No	No	No	No	No	No	No	24.0346	No	No	No		No		Yes	Yes	Yes	A case or contact at Job	2	Yes	PCR	Unknown		Yes	Yes
55	Male									University	Health	Health Center Clerk	186	94	None	No	Current smoker	No		No	No	No	No	No	No	No	No	No	No	No	No	27.1708	No	No	No		No		Yes	Yes	Yes	Unknown	2	No	PCR	Unknown		Yes	No
56	Female	No								University	Health	Medical Officer	165	90	None	No	Never smoke	No		No	No	No	No	No	No	No	No	No	No	No	No	33.0579	Yes	No	No		No		Yes	Yes	Yes	A case or contact at Job	2	Yes	PCR	Unknown		Yes	Yes
57	Male									University	Education	Teacher	165	106	None	No	Never smoke	No		No	No	No	No	No	No	No	No	No	No	No	No	38.9348	Yes	No	No		No		Sometimes	Sometimes	Sometimes	A case or contact at Job	1	No	PCR	Unknown		No	No
58	Female	Yes	31	Live birth	36	Vaginal	No		Yes	University	Health	Senior Staff Nurse	160	89	Hospital	No	Never smoke	No		No	No	No	No	No	No	No	No	No	No	No	No	34.7656	Yes	No	Yes	Hyperlipidemia	Yes	Anti-Hyperlipidemia;	Yes	Yes	Yes	A case or contact at home	6	No	PCR	Unknown		Yes	Yes
59	Male									University	Education	Teacher	170	60	None	No	Current smoker	No		No	No	No	No	No	No	No	No	No	No	No	No	20.7612	No	No	No		No		Sometimes	Sometimes	Sometimes	Attending crowded places such as ceremonies; weddings; etc	5	No	PCR	No		Yes	No
60	Female	No								Diploma	Health	Practical Nurse	152	57	Hospital	No	Never smoke	No		No	No	No	No	No	No	No	No	No	No	No	No	24.6711	No	No	No		No		Yes	Yes	Yes	A case or contact at Job	4	No	PCR	No		Yes	Yes
61	Male									University	Education	Teacher	166	90	None	No	Never smoke	No		No	No	No	No	No	No	No	No	No	No	No	No	32.6608	Yes	No	No		No		Yes	Yes	Yes	A case or contact at home	2	Yes	PCR	No		Yes	No
62	Male									Master	Education	Education Specialist	178	74	None	No	Former	No		No	No	No	No	No	No	No	Yes	No	No	No	No	23.3556	No	No	No		Yes	DM medications;	Yes	Yes	Yes	A case or contact at Job	1	No	PCR	Yes	Delta	Yes	No
63	Male									Secondary School	Education	School Attendant	176	80	None	No	Current smoker	No		No	No	No	No	No	No	No	No	No	No	No	No	25.8264	No	No	No		No		Yes	Yes	Yes	A case or contact at home	3	Yes	PCR	No		Yes	No
64	Male									University	Education	Teacher	170	92	None	No	Current smoker	No		No	No	No	No	No	No	No	No	No	Yes	No	No	31.8339	Yes	No	No		Yes	Anti-Hypertensive	Yes	Yes	Yes	Unknown	2	Yes	PCR	No		Yes	No
65	Male									Diploma	Health	Laboratory Technician	179	94	None	No	Former	No		No	No	No	No	No	No	No	Yes	No	Yes	No	No	29.3374	No	No	No		Yes	Anti-Hypertensive ;DM medications;	Yes	Yes	Yes	A case or contact at Job	5	No	PCR	Yes	Omicron in the second episode	Yes	Yes
66	Male									University	Education	Teacher	170	73	Hospital	No	Current smoker	No		No	No	No	No	No	No	No	No	No	No	No	No	25.2595	No	No	No		No		Yes	Yes	Yes	Unknown	2	No	PCR	No		Yes	Yes
67	Female	No								University	Health	Assistant HC Pharmacist	160	57	None	No	Never smoke	No		No	No	No	No	No	No	No	No	No	No	No	No	22.2656	No	No	No		No		Yes	Yes	Yes	Attending health facilities as hospital;clinics; pharmacies; vaccination centers; etc	2	No	PCR	No		Yes	No
68	Male									University	Education	Teacher	186	92	Hospital	No	Never smoke	No		No	No	No	No	No	No	No	Yes	No	No	No	No	26.5927	No	No	No		Yes	DM medications;	Yes	Yes	Yes	A case or contact at home	5	No	PCR	Yes	Omicron in the second episode	Yes	Yes
69	Male									University	Health	Assistant HC Pharmacist	170	67	None	No	Current smoker	No		No	No	No	No	No	No	No	No	No	No	No	No	23.1834	No	No	No		No		Yes	Yes	Yes	Attending crowded places such as ceremonies, weddings, etc	4	No	PCR	Unknown		Yes	No
70	Female	No								University	Education	Teacher	165	63	None	No	Never smoke	No		No	No	No	No	No	No	No	No	No	No	Yes	No	23.1405	No	No	No		Yes	Immunosuppressant dugs;	Yes	Yes	Yes	A case or contact at home	5	No	PCR	Unknown		Yes	Yes
71	Female	Not Applicable								Secondary School	Health	Practical Nurse	164	59	None	No	Never smoke	No		No	No	No	No	No	No	No	No	No	No	No	No	21.9363	No	No	No		No		Sometimes	Sometimes	Yes	A case or contact at Job	5	Yes	PCR	Unknown		Yes	Yes
72	Female	Not Applicable								Diploma	Health	Practical Nurse	162	80	Hospital	No	Never smoke	No		No	No	Yes	No	No	No	No	No	No	Yes	No	No	30.4832	Yes	No	No		Yes	Anti-Hypertensive ;Antithrombotic/Anticoagulation drugs;	Sometimes	Sometimes	Yes	A case or contact at Job	2	Yes	PCR	Unknown		Yes	Yes
73	Male									University	Education	Teacher	176	100	None	No	Never smoke	No		No	No	No	No	No	No	No	No	No	No	No	No	32.2831	Yes	No	No		No		Sometimes	Sometimes	Sometimes	A case or contact at Job	5	Yes	PCR	Unknown		Yes	No
74	Male									University	Education	Teacher	176	110	None	No	Never smoke	No		No	No	No	No	No	No	No	Yes	No	Yes	No	No	35.5114	Yes	No	Yes	Hyperlipidemia	Yes	Anti-Hypertensive ;DM medications;Anti-Hyperlipidemia;	Yes	Yes	Yes	A case or contact at home	2	No	PCR	No		Yes	Yes
75	Female	No								University	Education	Teacher	157	63	Hospital	No	Never smoke	No		No	No	No	No	No	No	No	No	No	No	No	No	25.5588	No	No	No		No		Yes	Yes	Yes	Attending health facilities as hospital,clinics, pharmacies, vaccination centers, etc	7	Yes	PCR	No		Yes	No
76	Female	No								University	Administration & support services	Administrative Assistant (A)	163	54	Hospital	No	Never smoke	No		No	No	No	No	No	No	No	No	No	No	No	No	20.3244	No	No	No		No		Yes	Yes	Yes	A case or contact at home	2	No	PCR	No		Yes	Yes
77	Female	No								University	Education	Teacher	164	55	None	No	Never smoke	No		No	No	No	No	No	No	No	No	No	No	No	No	20.4491	No	No	Yes	IBS; Peptic Ulcer; Anemia	Yes	Iron Supplement; IBS medications ; PPI	Yes	Yes	Yes	A case or contact at Job	3	No	PCR	No		Yes	No
78	Male									University	Education	Teacher	188	75	None	No	Never smoke	No		No	No	No	No	No	No	No	No	No	No	No	No	21.22	No	No	No		No		Sometimes	Sometimes	Sometimes	Unknown	4	No	PCR	No		Yes	No
79	Male									University	Education	Teacher	174	90	Hospital	No	Current smoker	No		No	No	No	No	No	No	No	No	No	Yes	No	No	29.7265	No	No	No		Yes	Anti-Hypertensive	Yes	Yes	Yes	A case or contact at home	5	No	PCR	No		Yes	No
80	Female	No								Diploma	Health	Laboratory Technician	159	75	None	No	Never smoke	No		No	No	No	No	No	No	No	No	No	No	No	No	29.6665	No	No	No		No		Yes	Yes	Yes	Unknown	4	No	PCR	No		Yes	No
81	Male									University	Health	Assistant HC Pharmacist	176	89	Hospital	No	Former	No		No	No	No	No	No	No	No	No	No	Yes	No	No	28.7319	No	No	No		Yes	Anti-Hypertensive	Yes	Yes	Yes	A case or contact at Job	5	No	PCR	No		Yes	Yes
82	Female	No								Master	Education	Teacher	173	68	Hospital	No	Never smoke	No		No	No	No	No	No	No	No	No	No	No	No	No	22.7204	No	No	No		No		Yes	Yes	Yes	A case or contact at home	4	Yes	PCR	No		Yes	Yes
83	Male									Secondary School	Health	Health Center Clerk	164	82	None	No	Former	No		No	No	No	No	No	No	No	Yes	No	No	No	No	30.4878	Yes	No	No		Yes	DM medications;	Yes	Yes	Yes	A case or contact at Job	4	No	PCR	No		Yes	Yes
84	Male									University	Education	Teacher	173	90	Hospital	No	Former	No		No	No	No	No	No	Yes	No	No	No	No	No	No	30.0712	Yes	No	No		Yes	Antithrombotic/Anticoagulation drugs; Inhalers	Yes	Yes	Yes	Unknown	2	Yes	PCR	No		Yes	No
85	Female	No								University	Education	Teacher	155	62	None	No	Never smoke	No		No	No	No	No	No	No	No	No	No	No	No	No	25.8065	No	No	No		No		Yes	Yes	Yes	A case or contact at Job	5	Yes	PCR	No		Yes	No
86	Female	No								Diploma	Health	Midwife A	160	70	None	No	Current smoker	No		No	No	No	No	No	No	No	No	No	Yes	No	No	27.3437	No	No	No		Yes	Anti-Hypertensive ;	Yes	Yes	Yes	Attending health facilities as hospital;clinics; pharmacies; vaccination centers; etc	3	No	PCR	No		Yes	Yes
87	Male									University	Health	Head Health Centre B	174	76	None	No	Former	No		No	No	No	No	No	No	No	No	No	No	No	No	25.1024	No	No	No		No		Yes	Yes	Yes	Unknown	3	Yes	PCR	No		Yes	No
88	Female	Not Applicable								University	Education	Teacher	175	90	None	No	Never smoke	No		No	No	Yes	No	No	No	No	No	No	Yes	No	No	29.3878	No	No	Yes	Hyperlipidemia	Yes	Anti-Hypertensive ;Antithrombotic/Anticoagulation drugs;Anti-Hyperlipidemia ;	Yes	Yes	Yes	A case or contact at Job	2	Yes	PCR	Unknown		Yes	Yes
89	Female	Not Applicable								University	Education	Teacher	160	77	None	No	Never smoke	No		No	No	No	No	No	No	No	No	No	No	No	No	30.0781	Yes	No	No		No		Sometimes	Sometimes	Sometimes	A case or contact at home	4	Yes	PCR	No		Yes	No
90	Female	Not Applicable								University	Education	Teacher	167	98	None	No	Never smoke	No		No	No	No	No	No	No	No	No	No	Yes	No	No	35.1393	Yes	No	Yes	Hyperlipidemia	Yes	Anti-Hypertensive ;Anti-Hyperlipidemia ;	Sometimes	Sometimes	Yes	Attending crowded places such as ceremonies, weddings, etc	6	Yes	PCR	Unknown		Yes	Yes
91	Female	No								University	Education	School Principal	160	75	None	No	Never smoke	No		No	No	No	No	No	No	No	No	No	No	No	No	29.2969	No	No	Yes	Hypothyroidism	Yes	Thyroxine ;	Yes	Yes	Yes	A case or contact at home	4	No	PCR	No		Yes	Yes
92	Female	No								Master	Education	Teacher	172	76	Hospital	No	Never smoke	No		No	No	No	No	No	No	No	No	No	No	No	No	25.6896	No	No	No		No		Yes	Yes	Yes	A case or contact at home	2	Yes	PCR	No		Yes	Yes
93	Male									Master	Education	Deputy School Principal	176	69	Hospital	No	Current smoker	No		No	No	No	No	No	No	No	No	No	Yes	No	No	22.2753	No	No	No		Yes	Anti-Hypertensive ;	Yes	Yes	Yes	A case or contact at Job	1	No	PCR	No		Yes	No
94	Male									University	Education	Teacher	175	85	Hospital	No	Never smoke	No		No	No	No	No	No	No	No	No	No	No	No	No	27.7551	No	No	Yes	Hypothyroidism	Yes	Thyroxine;Antithrombotic/Anticoagulation drugs;	Yes	Yes	Yes	A case or contact at home	8	Yes	PCR	No		Yes	Yes
95	Female	No								University	Education	Teacher	155	74	None	No	Never smoke	No		No	No	No	No	No	No	No	No	No	No	No	No	30.8012	Yes	No	No		No		Yes	Yes	Yes	A case or contact at Job	4	No	PCR	No		Yes	Yes
96	Female	No								University	Education	Teacher	168	95	None	No	Never smoke	No		No	No	No	No	No	No	No	No	No	Yes	No	No	33.6593	Yes	No	No		Yes	Anti-Hypertensive ;	Yes	Yes	Yes	A case or contact at Job	5	No	PCR	No		Yes	Yes
97	Female	No								University	Education	Teacher	167	76	None	No	Never smoke	No		No	No	No	No	No	No	No	No	No	Yes	No	No	27.2509	No	No	No		Yes	Anti-Hypertensive ;	Sometimes	Yes	Yes	Unknown	1	No	PCR	Yes	Delta , Omicron in the second episode	Yes	Yes
98	Female	No								University	Education	Teacher	155	72	Hospital	No	Never smoke	No		No	No	No	No	No	No	No	No	No	No	No	No	29.9688	No	No	No		No		Yes	Sometimes	Yes	A case or contact at Job	10	No	PCR	No		Yes	Yes
99	Female	No								University	Education	Teacher	167	67	None	No	Never smoke	No		No	No	No	No	No	No	No	No	No	No	No	No	24.0238	No	No	No		No		Yes	Yes	Yes	Unknown	3	Yes	PCR	No		Yes	No
100	Female	No								University	Education	Teacher	158	65	None	No	Never smoke	No		No	No	No	No	No	No	No	No	No	No	No	No	26.0375	No	No	Yes	Migraine	Yes	Analgesics ;	Yes	Yes	Yes	A case or contact at Job	5	No	PCR	No		Yes	No
101	Female	No								University	Education	Teacher	162	75	Hospital	No	Never smoke	No		No	No	No	Yes	No	No	No	No	No	No	No	No	28.578	No	No	No		No		Yes	Yes	Yes	A case or contact at home	1	Yes	PCR	No		Yes	Yes
102	Male									Secondary School	Health	Doorkeeper Cleaner	178	90	None	No	Never smoke	No		No	No	No	No	No	No	No	No	No	Yes	No	No	28.4055	No	No	No		Yes	Anti-Hypertensive ;	Yes	Yes	Yes	A case or contact at Job	7	Yes	PCR	No		Yes	No
103	Male									Master	Education	Academic Instructor Science	175	116	None	No	Never smoke	No		No	No	No	No	No	No	No	No	No	No	No	No	37.8776	Yes	No	Yes	Osteoporosis ; Tinnitus; Vertigo	Yes	Anti-Vertigo ;	Yes	Yes	Sometimes	A case or contact at home	3	Yes	PCR	No		Yes	No
104	Male									Diploma	Administration & support services	Property Inspection Assistant	167	92	None	No	Current smoker	No		No	No	No	No	No	No	No	No	No	No	No	No	32.9879	Yes	No	No		No		Sometimes	Sometimes	Yes	A case or contact at home	1	Yes	PCR	No		Yes	No
105	Female	Not Applicable								University	Health	Medical Officer	157	76	None	No	Never smoke	No		No	No	No	No	No	No	No	No	No	No	No	No	30.8329	Yes	No	No		No		Yes	Sometimes	Sometimes	Unknown	5	No	PCR	Unknown		Yes	Yes
106	Male									University	Health	Assistant HC Pharmacist	183	94	None	No	Never smoke	No		No	No	No	No	No	No	No	No	No	No	No	No	28.0689	No	No	No		No		Yes	Yes	Yes	Unknown	7	No	PCR	No		Yes	Yes
107	Female	Not Applicable								Secondary School	Health	Practical Nurse	162	85	None	No	Never smoke	No		No	No	No	No	No	No	No	No	No	Yes	No	No	32.3884	Yes	No	No		Yes	Anti-Hypertensive ;	Yes	Yes	Yes	A case or contact at home	7	Yes	PCR	Unknown		Yes	Yes
108	Female	Not Applicable								Secondary School	Health	Practical Nurse	166	88	Hospital	No	Current smoker	No		No	No	No	No	No	Yes	Yes	Yes	No	Yes	No	No	31.935	Yes	No	Yes	Sarcoidosis	Yes	Anti-Hypertensive ;DM medications;Gabapentin; Inhalers	Yes	Yes	Yes	Unknown	10	No	PCR	Unknown		Yes	Yes
109	Male									Master	Administration & support services	Chief Of Area Office	186	110	None	No	Never smoke	No		No	No	No	No	No	No	No	No	No	No	No	No	31.7956	Yes	No	No		No		Yes	Yes	Yes	Unknown	4	No	PCR	Unknown		Yes	Yes
110	Female	Yes	14	Live birth	38	Assisted vaginal	No		Yes	University	Health	Midwife A	160	80	Hospital	No	Never smoke	No		No	No	No	No	No	No	No	No	No	No	No	No	31.25	Yes	No	No		No		Yes	Yes	Yes	A case or contact at Job	5	No	PCR	No		Yes	Yes
111	Female	Not Applicable								University	Health	Practical Nurse	158	64	None	No	Never smoke	No		No	No	No	No	No	Yes	No	No	No	No	No	No	25.6369	No	No	Yes	Rheumatoid Arthritis	Yes	Colchicine ;Inhalers	Yes	Yes	Yes	A case or contact at home	2	No	PCR	Unknown		No	No
112	Female	No								University	Health	Laboratory Technician	162	67	None	No	Current smoker	No		No	No	No	No	No	No	No	No	No	No	No	No	25.5296	No	No	No		No		Yes	Yes	Yes	A case or contact at home	2	No	PCR	Unknown		Yes	No
113	Female	Not Applicable								University	Health	Midwife A	167	80	None	No	Never smoke	No		No	No	No	No	No	No	No	No	No	No	No	No	28.6851	No	No	No		No		Sometimes	Yes	Yes	A case or contact at Job	6	No	PCR	Unknown		Yes	Yes
114	Male									University	Education	Area Education Officer	180	99	None	No	Never smoke	No		No	No	No	No	No	No	No	No	No	No	No	No	30.5556	Yes	No	No		No		Yes	Yes	Sometimes	A case or contact at Job	5	No	PCR	Unknown		Yes	Yes
115	Male									University	Education	Teacher	183	110	Hospital	No	Never smoke	No		No	No	No	No	No	No	No	No	No	No	No	No	32.8466	Yes	No	No		No		Yes	Yes	Yes	A case or contact at Job	5	No	PCR	No		Yes	Yes
116	Male									University	Education	Teacher	175	84	Hospital	No	Never smoke	No		No	No	No	No	No	No	No	No	No	No	No	No	27.4286	No	No	No		No		Yes	Yes	Yes	Unknown	5	No	PCR	No		Yes	Yes
117	Female	No								University	Education	Teacher	158	75	None	No	Current smoker	No		No	No	No	No	No	No	No	No	No	No	No	No	30.0433	Yes	No	Yes	Hypothyroidism	Yes	Thyroxine ;	Yes	Yes	Yes	A case or contact at Job	2	Yes	PCR	No		Yes	No
118	Male									University	Education	Teacher	178	90	None	No	Never smoke	No		No	No	No	No	No	No	No	No	No	No	No	No	28.4055	No	No	No		No		Sometimes	Sometimes	Sometimes	Unknown	2	No	PCR	No		Yes	No
119	Male									Master	Relief & Social Services	Registration Assistant	177	86	None	No	Never smoke	No		No	No	No	No	No	No	No	No	No	No	No	No	27.4506	No	No	No		No		Yes	Yes	Yes	A case or contact at Job	1	Yes	PCR	No		Yes	Yes
120	Female	No								University	Health	Health Center Clerk	161	73	Hospital	No	Never smoke	No		No	No	No	No	No	No	No	No	No	No	No	No	28.1625	No	No	No		No		Yes	Yes	Yes	Unknown	5	Yes	PCR	No		Yes	Yes
121	Female	No								University	Education	Teacher	165	60	Hospital	No	Never smoke	No		No	No	No	No	No	No	No	No	No	No	Yes	No	22.0386	No	No	No		Yes	Immunosuppressant dugs; Analgesics	Yes	No	Yes	A case or contact at Job	5	No	PCR	No		Yes	Yes
122	Female	No								University	Health	Dental Surgeon	171	77	None	No	Current smoker	No		No	No	No	No	No	No	No	Yes	No	Yes	Yes	No	26.3329	No	No	Yes	Osteoporosis	Yes	DM medications;Anti-Hypertensive ;Immunosuppressant dugs;	Yes	Yes	Yes	A case or contact at Job	1	No	PCR	No		Yes	No
123	Female	No								Master	Education	Teacher	158	62	None	No	Never smoke	No		No	No	No	No	No	No	No	No	No	No	No	No	24.8358	No	No	No		No		Yes	Yes	Yes	Attending crowded places such as ceremonies; weddings; etc	5	Yes	PCR	No		Yes	Yes
124	Female	No								University	Education	Teacher	160	65	None	No	Never smoke	No		No	No	No	No	No	No	No	No	No	No	No	No	25.3906	No	No	No		No		Yes	Yes	Yes	A case or contact at home	2	Yes	PCR	No		Yes	No
125	Female	No								University	Education	Teacher	156	120	None	No	Never smoke	No		No	No	No	No	No	No	No	No	No	Yes	No	No	49.3097	Yes	No	No		Yes	Anti-Hypertensive ;	Yes	Yes	Yes	Unknown	1	Yes	PCR	No		No	No
126	Male									PHD	Education	Teacher	172	80	None	No	Never smoke	No		No	No	No	No	No	No	No	No	No	No	No	No	27.0416	No	No	No		No		Yes	Yes	Yes	Unknown	6	No	PCR	No		Yes	No
127	Male									University	Human Resources	Human Resources Assistant B	176	90	None	No	Former	No		No	No	No	No	No	No	No	No	No	No	No	No	29.0548	No	No	No		No		Yes	Yes	Yes	Unknown	3	No	PCR	Unknown		Yes	Yes
128	Female	Not Applicable								Master	Communications	Assistant Field Public Information Officer	163	72	None	No	Never smoke	No		No	No	No	No	No	No	No	No	No	No	No	No	27.0993	No	No	No		No		Yes	Yes	Yes	A case or contact at home	5	No	PCR	Unknown		Yes	No
129	Female	No								Diploma	Health	Assistant HC Pharmacist	162	67	None	No	Never smoke	No		No	No	No	No	No	No	No	No	No	No	No	No	25.5296	No	No	No		No		Yes	Yes	Yes	A case or contact at Job	5	Yes	PCR	No		Yes	Yes
130	Female	No								University	Health	Laboratory Technician	159	55	Hospital	No	Never smoke	No		No	No	No	No	No	No	No	No	No	No	No	No	21.7555	No	No	No		No		Yes	Yes	Yes	A case or contact at Job	1	Yes	PCR	No		Yes	No
131	Female	No								Secondary School	Health	Practical Nurse	174	88	None	No	Never smoke	No		No	No	No	No	No	No	No	No	No	No	No	No	29.0659	No	No	No		No		Yes	Yes	Yes	Unknown	8	No	PCR	No		Yes	Yes
132	Male									University	Education	Teacher	180	85	None	No	Never smoke	No		No	No	No	No	No	No	No	No	No	No	No	No	26.2346	No	No	No		No		Sometimes	Sometimes	Sometimes	A case or contact at home	2	No	PCR	No		Yes	No
133	Female	No								University	Education	Teacher	163	83	None	No	Never smoke	No		No	No	Yes	No	No	No	No	No	No	Yes	No	No	31.2394	Yes	No	No		Yes	Anti-Hypertensive ; Beta Blocker	Sometimes	Yes	Yes	A case or contact at Job	2	No	PCR	No		Yes	No
134	Male									University	Education	Teacher	170	85	None	No	Never smoke	No		No	No	No	No	No	No	No	No	No	No	No	No	29.4118	No	No	No		No		Sometimes	Sometimes	Sometimes	Places of worship (Mosques; churches...)	5	Yes	PCR	No		Yes	No
135	Male									Diploma	Education	Trades Instructor	170	78	None	No	Current smoker	No		No	No	Yes	No	No	No	No	No	No	Yes	No	No	26.9896	No	No	Yes	Hyperlipidemia	Yes	Anti-Hypertensive ;Antithrombotic/Anticoagulation drugs;Anti-Hyperlipidemia;	Yes	Yes	Yes	Unknown	2	Yes	PCR	No		Yes	No
136	Male									Diploma	Health	Health Center Clerk	167	72	None	No	Current smoker	No		No	No	No	No	No	No	No	No	No	No	No	No	25.8166	No	No	No		Yes	Antithrombotic/Anticoagulation drugs;	Yes	Yes	Yes	A case or contact at Job	5	Yes	PCR	No		Yes	No
137	Female	No								University	Education	Teacher	167	79	None	No	Never smoke	No		No	No	No	No	No	No	No	No	No	No	No	No	28.3266	No	No	No		No		Yes	Yes	Yes	A case or contact at Job	3	No	PCR	No		Yes	Yes
138	Female	No								University	Education	Teacher	160	60	None	No	Never smoke	No		No	No	No	No	No	No	No	No	No	No	No	No	23.4375	No	No	No		No		Yes	Yes	Yes	A case or contact at Job	3	Yes	PCR	No		Yes	No
139	Female	No								University	Education	Teacher	164	90	Hospital	No	Never smoke	No		No	No	No	No	No	No	No	No	No	No	No	No	33.4622	Yes	No	No		No		Yes	Yes	Yes	A case or contact at home	2	No	PCR	No		Yes	Yes
140	Male									Diploma	Infrastructure/Engineering	Sanitation Forman A	192	150	None	No	Current smoker	No		No	No	No	No	No	No	No	Yes	No	Yes	Yes	No	40.6901	Yes	No	Yes	Hyperlipidemia	Yes	Anti-Hypertensive ;DM medications;Immunosuppressant dugs;Anti-Hyperlipidemia;	Yes	Yes	Yes	Attending health facilities as hospital;clinics; pharmacies; vaccination centers; etc	1	Yes	PCR	No		Yes	No
141	Female	No								University	Education	School Principal	160	79	None	No	Never smoke	No		No	No	No	No	No	No	No	No	No	No	No	No	30.8594	Yes	No	Yes	Osteoporosis ;IBS	Yes	IBS medications;	Yes	Yes	Yes	A case or contact at home	2	Yes	PCR	No		Yes	No
142	Male									University	Education	Teacher	180	66	None	No	Never smoke	No		No	No	No	No	No	No	No	No	No	No	No	No	20.3704	No	No	No		No		Yes	Yes	Yes	A case or contact at home	2	No	PCR	No		Yes	No
143	Female	No					Yes	36		University	Education	Teacher	163	75	None	No	Never smoke	No		No	No	No	No	No	No	No	No	No	No	No	No	28.2284	No	No	No		No		Yes	Yes	Yes	Unknown	5	No	PCR	No		Yes	Yes
144	Female	No								University	Education	Teacher	164	85	None	No	Never smoke	No		No	No	No	No	No	No	No	No	No	Yes	No	No	31.6032	Yes	No	Yes	Hyperlipidemia	Yes	Anti-Hypertensive ;Anti-Hyperlipidemia ;	Yes	Yes	Yes	A case or contact at Job	4	No	PCR	No		Yes	Yes
145	Male									University	Education	Teacher	160	75	None	No	Never smoke	No		No	No	No	No	No	No	No	No	No	No	No	No	29.2969	No	No	Yes	Hypothyroidism	Yes	Thyroxine;	Yes	Yes	Yes	A case or contact at home	5	No	PCR	No		Yes	Yes
146	Male									University	Education	Teacher	176	105	None	No	Never smoke	No		No	No	No	No	No	No	No	No	No	No	No	No	33.8972	Yes	No	No		No		Yes	Yes	Sometimes	Unknown	1	Yes	PCR	No		Yes	No
147	Female	No								University	Education	Teacher	168	70	None	No	Never smoke	No		No	No	No	No	No	No	No	No	No	No	No	No	24.8016	No	No	Yes	Hypothyroidism	Yes	Thyroxine;	Yes	Yes	Yes	A case or contact at Job	2	Yes	PCR	No		Yes	Yes
148	Female	No								University	Human Resources	Entitlements Officer	160	70	None	No	Never smoke	No		No	No	No	No	No	No	No	No	No	Yes	No	No	27.3437	No	No	No		Yes	Anti-Hypertensive ;	Yes	Yes	Yes	A case or contact at home	2	No	PCR	No		Yes	No
149	Female	No								Master	Education	Teacher	160	73	None	No	Never smoke	No		No	No	No	No	No	No	No	No	No	No	No	No	28.5156	No	No	No		No		Sometimes	Yes	Yes	Unknown	1	No	PCR	No		Yes	No
150	Female	No								University	Education	Teacher	160	60	Hospital	No	Current smoker	No		No	No	No	No	No	No	No	No	No	No	No	No	23.4375	No	No	No		No		Yes	Yes	Yes	Unknown	1	No	PCR	No		Yes	Yes
151	Female	No								University	Human Resources	HR Associate Officer-Performance Management	165	72	None	No	Never smoke	No		No	No	No	No	No	No	No	No	No	Yes	No	No	26.4463	No	No	No		Yes	Anti-Hypertensive ;	Yes	Yes	Yes	A case or contact at Job	2	Yes	PCR	No		Yes	No
152	Female	No								Master	Education	Teacher	155	73	Hospital	No	Never smoke	No		No	No	No	No	No	No	No	No	No	No	No	No	30.385	Yes	No	No		No		Yes	Yes	Yes	A case or contact at Job	2	Yes	PCR	No		Yes	Yes
153	Female	No								University	Education	Teacher	160	80	None	No	Never smoke	No		No	No	No	No	No	No	No	Yes	No	Yes	No	No	31.25	Yes	No	Yes	Hypothyroidism	Yes	Anti-Hypertensive ;DM medications;Thyroxine;	Sometimes	Yes	Yes	Unknown	1	No	PCR	No		Yes	Yes
154	Female	No								University	Education	Teacher	163	75	None	No	Never smoke	No		No	No	No	No	No	No	No	No	No	No	No	No	28.2284	No	No	No		No		Sometimes	Yes	Yes	A case or contact at Job	3	No	PCR	No		Yes	No
155	Male									University	Education	Teacher	167	83	Hospital	No	Current smoker	No		No	No	Yes	No	No	No	No	No	No	Yes	No	No	29.7608	No	No	No		Yes	Anti-Hypertensive ;Beta Blocker;	Yes	Yes	Yes	A case or contact at Job	5	Yes	PCR	No		Yes	Yes
156	Female	No								University	Education	Teacher	163	54	None	No	Never smoke	No		No	No	No	No	No	No	No	No	No	No	No	No	20.3244	No	No	No		No		Yes	Yes	Yes	A case or contact at Job	2	No	PCR	No		Yes	Yes
157	Male									University	Education	Teacher	171	74	None	No	Never smoke	No		No	No	No	No	No	No	No	No	No	No	No	No	25.3069	No	No	Yes	Seasonal Allergy	No		Yes	Yes	Yes	A case or contact at Job	1	No	PCR	No		Yes	Yes
158	Male									University	Education	Teacher	192	118	Hospital	No	Current smoker	No		No	No	No	No	No	No	No	No	No	No	No	No	32.0095	Yes	No	Yes	Benign Prostatic Hyperplasia; Peptic Ulcer	Yes	PPI; Tamsulosin	Yes	Yes	Yes	A case or contact at Job	3	No	PCR	No		Yes	No
159	Male									University	Finance	Assistant Account Control Officer	176	70	None	No	Current smoker	No		No	No	No	No	No	No	No	No	No	No	No	No	22.5981	No	No	No		No		Yes	Yes	Yes	A case or contact at home	8	No	PCR	Unknown		Yes	No
160	Female	No								University	Relief & Social Services	Programme Support Assistant	154	64	None	No	Never smoke	No		No	No	No	No	No	No	No	No	No	No	No	No	26.986	No	No	Yes	Hypothyroidism	Yes	Thyroxine ;	Sometimes	Sometimes	Yes	A case or contact at Job	2	No	PCR	Unknown		Yes	No
161	Female	No								University	Relief & Social Services	Registration Analyst	168	73	None	No	Current smoker	No		No	No	No	No	No	No	No	No	No	No	No	No	25.8645	No	No	No		No		Sometimes	Sometimes	Yes	A case or contact at home	3	Yes	PCR	Unknown		Yes	No
162	Female	No								Master	Infrastructure/Engineering	Social Worker	165	65	None	No	Current smoker	No		No	No	No	No	No	Yes	No	No	No	No	No	No	23.8751	No	No	No		Yes	Inhalers ;	Yes	Sometimes	Yes	A case or contact at Job	3	No	PCR	Unknown		Yes	Yes
163	Female	No								University	Relief & Social Services	Administrative Assistant (A)	165	75	None	No	Never smoke	No		No	No	No	No	No	No	No	No	No	Yes	No	No	27.5482	No	No	No		Yes	Anti-Hypertensive ;	Yes	Yes	Yes	A case or contact at home	4	Yes	PCR	Unknown		Yes	Yes
164	Male									University	Infrastructure/Engineering	Social Worker	160	74	Hospital	No	Never smoke	No		No	No	No	No	No	No	No	No	No	No	No	No	28.9062	No	No	No		No		Yes	Yes	Yes	Unknown	10	Yes	PCR	No		Yes	No
165	Female	No								University	Education	Teacher	168	82	None	No	Never smoke	No		No	No	No	No	No	No	No	No	No	No	No	No	29.0533	No	No	Yes	Seasonal Allergy	Yes	Anti-Histamine ;	Sometimes	Yes	Yes	A case or contact at home	5	Yes	PCR	No		Yes	Yes
166	Female	No								University	Education	Teacher	162	79	None	No	Never smoke	No		No	No	No	No	No	No	No	No	No	No	No	No	30.1021	Yes	No	Yes	Seasonal Allergy	No		Yes	Yes	Yes	A case or contact at home	3	Yes	PCR	No		Yes	Yes
167	Female	No								University	Education	Teacher	160	86	None	No	Never smoke	No		No	No	No	No	No	No	No	Yes	No	Yes	No	No	33.5937	Yes	No	Yes	Hyperlipidemia	Yes	Anti-Hypertensive ;DM medications;Anti-Hyperlipidemia ;	Yes	Yes	Yes	Unknown	5	Yes	PCR	No		Yes	No
168	Male									University	Education	Teacher	175	78	None	No	Never smoke	No		No	No	No	No	No	No	No	No	No	No	No	No	25.4694	No	No	No		No		Yes	Yes	Yes	Unknown	2	No	PCR	No		Yes	No
169	Female	No								Master	Education	Teacher	160	95	None	No	Never smoke	No		No	No	No	No	No	No	No	Yes	No	No	No	No	37.1094	Yes	No	No		Yes	DM medications;	Yes	Yes	Yes	A case or contact at Job	3	No	PCR	No		Yes	Yes
170	Male									University	Education	Computer Laboratory Technician	170	86	None	No	Never smoke	No		No	No	No	No	No	No	No	No	No	No	No	No	29.7578	No	No	Yes	Hyperlipidemia	Yes	Anti-Hyperlipidemia;	Yes	Yes	Yes	Unknown	1	Yes	PCR	No		Yes	Yes
171	Female	No								University	Education	Teacher	163	50	Hospital	No	Never smoke	No		No	No	No	No	No	No	No	No	No	No	No	No	18.8189	No	No	No		No		Yes	Yes	Yes	A case or contact at home	6	Yes	PCR	No		Yes	No
172	Female	No								University	Education	School Principal	173	80	Hospital	No	Never smoke	No		No	No	No	No	No	No	No	No	No	Yes	No	No	26.7299	No	No	Yes	Gout	Yes	Anti-Hypertensive ; Gout Medications;	Yes	Yes	Yes	A case or contact at Job	3	No	PCR	No		Yes	No
173	Female	No								University	Education	Teacher	170	88	Hospital	No	Never smoke	No		No	No	No	No	No	No	No	No	No	No	No	No	30.4498	Yes	No	No		No		Sometimes	Sometimes	Sometimes	A case or contact at home	2	Yes	PCR	No		Yes	No
174	Female	No								University	Education	Teacher	165	62	None	No	Never smoke	No		No	No	No	No	No	No	No	No	No	Yes	No	No	22.7732	No	No	No		Yes	Antithrombotic/Anticoagulation drugs;Anti-Hypertensive	Yes	Yes	Yes	A case or contact at home	4	Yes	PCR	No		Yes	Yes
175	Male									University	Education	School Principal	183	100	Hospital	No	Never smoke	No		No	No	No	No	No	No	No	No	No	No	No	No	29.8606	No	No	No		No		Yes	Yes	Yes	Unknown	1	No	PCR	No		Yes	No
176	Male									University	Operation Services	Driver	180	84	None	No	Current smoker	No		No	No	No	No	No	No	Yes	No	No	No	No	No	25.9259	No	No	No		Yes	Dementia Medications ;	Yes	Yes	Yes	A case or contact at Job	4	No	PCR	No		Yes	Yes
177	Female	No								University	Relief & Social Services	Social Worker	158	50	None	No	Never smoke	No		No	No	No	No	No	No	No	No	No	No	No	No	20.0288	No	No	No		No		Yes	Yes	Yes	Unknown	1	No	PCR	No		Yes	No
178	Female	No								University	Education	Teacher	160	64	None	No	Never smoke	No		No	No	No	No	No	No	No	No	No	No	No	No	25	No	No	Yes	Degenerative Disc Disease	No		Yes	Yes	Yes	Unknown	4	Yes	PCR	No		Yes	No
179	Female	No								University	Relief & Social Services	Area Social Work Supervisor	160	63	Hospital	No	Never smoke	No		No	No	No	No	No	No	No	No	No	No	No	No	24.6094	No	No	Yes	Osteoporosis; Hyperlipidemia	Yes	Anti-Hyperlipidemia ;Osteoporosis Medication ;	Yes	Yes	Yes	Unknown	1	Yes	PCR	No		Yes	Yes
180	Female	No								University	Education	Teacher	152	76	None	No	Never smoke	No		No	No	No	No	No	No	No	No	No	No	No	No	32.8947	Yes	No	No		No		Yes	Yes	Yes	A case or contact at home	6	Yes	PCR	Yes	Omicron in the second episode	Yes	No
181	Male									University	Education	Teacher	176	100	None	No	Never smoke	No		No	No	No	No	No	No	No	No	No	Yes	No	No	32.2831	Yes	No	No		Yes	Anti-Hypertensive ;	Yes	Yes	Yes	Unknown	4	No	PCR	No		Yes	Yes
182	Female	No								University	Education	Teacher	168	72	None	No	Never smoke	No		No	No	No	No	No	No	No	No	No	No	No	No	25.5102	No	No	No		No		Yes	Yes	Yes	A case or contact at home	7	No	PCR	Yes	Omicron in the second episode	Yes	Yes
183	Female	No								University	Education	Teacher	162	63	None	No	Never smoke	No		No	No	Yes	No	No	No	No	No	No	Yes	No	No	24.0055	No	No	Yes	Hypothyroidism	Yes	Anti-Hypertensive ;Thyroxine; Beta Blocker;	Yes	Yes	Yes	A case or contact at home	3	No	PCR	No		Yes	No
184	Female	No								University	Education	Teacher	168	105	Hospital	No	Current smoker	No		No	No	No	No	No	No	No	No	No	No	No	No	37.2024	Yes	No	Yes	Hypothyroidism; Hyperlipidemia	Yes	Thyroxine ;Anti-Hyperlipidemia;	Yes	Yes	Yes	A case or contact at Job	2	Yes	PCR	No		Yes	No
185	Female	No								University	Education	Teacher	173	78	Hospital	No	Never smoke	No		No	No	No	No	No	No	No	No	No	No	No	No	26.0617	No	No	No		No		Yes	Yes	Yes	A case or contact at Job	6	Yes	PCR	No		Yes	Yes
186	Female	No								University	Education	Teacher	163	67	None	No	Never smoke	No		No	No	No	No	No	No	No	No	No	No	No	No	25.2174	No	No	Yes	Seasonal Allergy	No		Yes	Sometimes	Yes	A case or contact at Job	2	No	PCR	No		Yes	No
187	Female	No								University	Education	Deputy School Principal	167	80	None	No	Current smoker	No		No	No	No	No	No	No	No	No	No	No	No	No	28.6851	No	No	No		No		Sometimes	Sometimes	Sometimes	A case or contact at Job	1	No	PCR	No		Yes	No
188	Female	Yes	34	Live birth	38	Vaginal	No		Yes	University	Education	Teacher	165	68	Hospital	No	Never smoke	No		No	No	No	No	No	No	No	No	No	No	No	No	24.977	No	No	No		No		Yes	Yes	Yes	Unknown	2	Yes	PCR	No		Yes	Yes
189	Female	No								University	Education	Teacher	170	86	Hospital	No	Never smoke	No		No	No	No	No	No	No	No	No	No	No	No	No	29.7578	No	No	No		No		Yes	Yes	Yes	Unknown	5	No	PCR	No		Yes	Yes
190	Male									University	Education	Teacher	165	67	Hospital	No	Former	No		No	No	No	No	No	No	No	No	No	No	No	No	24.6097	No	No	No		No		Yes	Yes	Yes	Unknown	5	No	PCR	No		Yes	Yes
191	Female	No								University	Education	Teacher	155	57	None	No	Never smoke	No		No	No	No	No	No	No	No	No	No	No	No	No	23.7253	No	No	No		No		Sometimes	Yes	Yes	A case or contact at Job	4	Yes	PCR	No		Yes	Yes
192	Female	No								University	Education	Teacher	155	65	None	No	Never smoke	No		No	No	No	No	No	No	No	No	No	Yes	No	No	27.0552	No	No	Yes	Osteoporosis; Hyperlipidemia	Yes	Anti-Hypertensive ;Anti-Hyperlipidemia;	Yes	Yes	Yes	A case or contact at home	8	Yes	PCR	Yes	Omicron in the second episode	Yes	Yes
193	Female	No								University	Education	Teacher	161	95	None	No	Never smoke	No		No	No	No	No	No	No	No	Yes	No	No	No	No	36.6498	Yes	No	No		Yes	DM medications;	Yes	Yes	Yes	Unknown	1	No	PCR	No		Yes	No
194	Female	No								University	Education	Teacher	163	68	None	No	Never smoke	No		No	No	No	No	No	No	No	No	No	No	No	No	25.5937	No	No	No		No		Yes	Yes	Yes	A case or contact at home	5	Yes	PCR	No		Yes	Yes
195	Male									University	Health	Medical Officer	178	76	None	No	Current smoker	No		No	No	No	No	No	No	No	No	No	No	No	No	23.9869	No	No	No		No		Yes	Yes	Yes	A case or contact at Job	2	No	PCR	No		Yes	Yes
196	Male									Diploma	Infrastructure/Engineering	Sanitation Forman A	183	87	None	No	Never smoke	No		No	No	No	No	No	No	No	No	No	No	No	No	25.9787	No	No	No		No		Yes	Yes	Yes	A case or contact at Job	5	Yes	PCR	No		Yes	Yes
197	Male									University	Health	Head Health Centre B	175	63	None	No	Current smoker	No		No	No	No	No	No	No	No	No	No	No	No	No	20.5714	No	No	No		No		Yes	Yes	Yes	Unknown	6	Yes	PCR	Unknown		No	No
198	Female	No								University	Health	Medical Officer	170	73	Hospital	No	Never smoke	No		No	No	Yes	No	No	No	No	No	No	No	No	No	25.2595	No	No	No		Yes	Antithrombotic/Anticoagulation drugs; Beta Blocker;	Yes	Yes	Yes	A case or contact at Job	1	No	PCR	No		Yes	No
199	Female	No								Secondary School	Health	Doorkeeper Cleaner	158	70	None	No	Current smoker	No		No	No	No	No	No	No	No	Yes	No	Yes	No	No	28.0404	No	No	No		Yes	DM medications;Anti-Hypertensive ;	Yes	Yes	Yes	Unknown	1	Yes	PCR	No		Yes	No
200	Male									University	Education	Teacher	169	68	Hospital	No	Never smoke	No		No	No	No	No	No	No	No	No	No	No	No	No	23.8087	No	No	No		No		Sometimes	Sometimes	Sometimes	Attending health facilities as hospital,clinics, pharmacies, vaccination centers, etc	4	No	PCR	No		Yes	Yes
201	Female	No								University	Relief & Social Services	Registration Assistant	170	70	None	No	Never smoke	No		No	No	No	No	No	No	No	No	No	No	No	No	24.2215	No	No	Yes	IBS	Yes	IBS medications;	Yes	Yes	Yes	A case or contact at home	5	Yes	PCR	No		Yes	Yes
202	Male									University	Relief & Social Services	Social Worker	176	90	None	No	Current smoker	No		No	No	No	No	No	No	No	No	No	No	No	No	29.0548	No	No	No		No		Yes	Yes	Yes	Unknown	6	Yes	PCR	No		Yes	Yes
203	Female	No								Diploma	Health	Practical Nurse	160	78	None	No	Never smoke	No		No	No	No	No	No	No	No	No	No	Yes	No	No	30.4687	Yes	No	No		Yes	Anti-Hypertensive ;Antithrombotic/Anticoagulation drugs;	Yes	Yes	Yes	Unknown	1	No	PCR	No		Yes	No
204	Female	No								University	Education	Deputy School Principal	168	68	Hospital	No	Never smoke	No		No	No	No	No	No	No	No	No	No	No	No	No	24.093	No	No	No		No		Yes	Yes	Yes	Attending crowded places such as ceremonies; weddings; etc	5	Yes	PCR	Yes	Omicron in the second episode	Yes	No
205	Male									Diploma	Education	Teacher	187	85	Hospital	No	Never smoke	No		No	No	No	No	No	No	No	No	No	No	No	No	24.3072	No	No	No		No		Yes	Yes	Yes	Unknown	2	No	PCR	No		Yes	No
206	Male									Elementary School	Infrastructure/Engineering	Sanitation Labourer	165	80	Hospital	No	Never smoke	No		No	No	No	No	No	No	No	No	No	Yes	No	No	29.3848	No	No	Yes	Hyperlipidemia	Yes	Anti-Hypertensive ;Antithrombotic/Anticoagulation drugs;Anti-Hyperlipidemia;	Yes	Yes	Yes	A case or contact at Job	2	Yes	PCR	No		Yes	Yes
207	Male									University	Infrastructure/Engineering	Sanitation Foreman B	170	74	None	No	Never smoke	No		No	No	No	No	No	No	No	No	No	No	No	No	25.6055	No	No	No		No		Yes	Yes	Yes	Unknown	3	No	PCR	No		Yes	No
208	Male									University	Education	Teacher	180	74	Hospital	No	Current smoker	No		No	No	No	No	No	No	No	No	No	No	No	No	22.8395	No	No	No		No		Yes	Yes	Yes	A case or contact at Job	1	No	PCR	No		Yes	Yes
209	Female	No								University	Education	Teacher	169	64	None	No	Never smoke	No		No	No	No	No	No	No	No	No	No	No	No	No	22.4082	No	No	No		No		Yes	Yes	Yes	Unknown	2	No	PCR	No		Yes	Yes
210	Female	No								University	Education	Teacher	164	82	Hospital	No	Never smoke	No		No	No	No	No	No	No	No	No	No	No	No	No	30.4878	Yes	No	No		No		Yes	Yes	Yes	A case or contact at Job	5	No	PCR	No		Yes	Yes
211	Male									University	Education	Teacher	165	92	Hospital	No	Former	No		No	No	Yes	No	No	No	No	No	No	Yes	No	No	33.7925	Yes	No	Yes	Hyperlipidemia	Yes	Anti-Hypertensive ;Antithrombotic/Anticoagulation drugs;Anti-Hyperlipidemia;	Yes	Yes	Yes	A case or contact at Job	2	No	PCR	No		Yes	No
212	Male									University	Education	Teacher	169	81	None	No	Never smoke	No		No	No	No	No	No	No	No	No	No	No	No	No	28.3604	No	No	No		No		Yes	Yes	Yes	A case or contact at home	5	Yes	PCR	Yes	Delta	Yes	Yes
213	Female	No								University	Education	Teacher	158	75	None	No	Never smoke	No		No	No	No	No	No	No	No	No	No	No	No	No	30.0433	Yes	No	No		No		Yes	Yes	Yes	A case or contact at Job	1	Yes	PCR	No		Yes	Yes
214	Female	Yes	22	Live birth	38	Vaginal	No		Yes	University	Relief & Social Services	Social Worker	157	80	Hospital	No	Never smoke	No		No	No	No	No	No	No	No	No	No	No	No	No	32.4557	Yes	No	No		No		Yes	Yes	Yes	A case or contact at home	2	No	PCR	Unknown		Yes	Yes
215	Female	No								University	Education	Teacher	172	70	Hospital	No	Never smoke	No		No	No	No	No	No	No	No	No	No	No	No	No	23.6614	No	No	Yes	Seasonal Allergy; Hypothyroidism	Yes	Thyroxine ;	Yes	Yes	Yes	A case or contact at Job	7	Yes	PCR	No		Yes	Yes
216	Female	No								Diploma	Education	Teacher	160	68	None	No	Never smoke	No		No	No	No	No	No	No	No	No	No	No	No	No	26.5625	No	No	Yes	Chronic Cough	No		Yes	Yes	Yes	Unknown	8	Yes	PCR	No		Yes	No
217	Male									University	Education	Teacher	180	70	None	No	Never smoke	No		No	No	No	No	No	No	No	No	No	No	No	No	21.6049	No	No	No		No		Yes	Yes	Yes	A case or contact at Job	4	Yes	PCR	No		Yes	Yes
218	Female	No								Master	Education	Teacher	170	82	Hospital	No	Never smoke	No		No	No	No	No	No	No	No	No	No	Yes	No	No	28.3737	No	No	No		No		Yes	Yes	Yes	A case or contact at Job	3	Yes	PCR	No		Yes	No
219	Male									University	Education	Teacher	173	72	None	No	Former	No		No	No	No	No	No	No	No	No	No	No	No	No	24.0569	No	No	No		No		Yes	Yes	Yes	A case or contact at Job	2	No	PCR	Yes	Delta	Yes	Yes
220	Female	No								Elementary School	Education	Teacher	155	94	None	No	Never smoke	No		No	No	No	No	No	No	No	No	No	No	No	No	39.1259	Yes	No	No		No		Yes	Yes	Yes	A case or contact at home	10	No	PCR	No		Yes	Yes
221	Male									University	Education	Teacher	172	79	None	No	Current smoker	No		No	No	No	No	No	No	No	No	No	No	No	No	26.7036	No	No	Yes	Hyperlipidemia	Yes	Anti-Hyperlipidemia;	Yes	Yes	Yes	Unknown	5	Yes	PCR	No		Yes	No
222	Male									Master	Education	Teacher	163	70	Hospital	No	Never smoke	No		No	No	No	No	No	No	No	No	No	Yes	No	No	26.3465	No	No	No		Yes	Anti-Hypertensive ;	Yes	Yes	Yes	Unknown	3	Yes	PCR	No		Yes	Yes
223	Male									Secondary School	Education	Teacher	170	80	None	No	Never smoke	No		No	No	No	No	No	No	No	No	No	No	No	No	27.6817	No	No	No		No		Yes	Yes	Yes	A case or contact at home	2	Yes	PCR	No		Yes	Yes
224	Male									University	Microfinance	Area Loan Supervisor	185	76	None	No	Former	No		No	No	No	No	No	No	No	No	No	No	No	No	22.206	No	No	No		No		Yes	Yes	Yes	A case or contact at Job	6	No	PCR	No		Yes	Yes
225	Female	No								University	Education	Teacher	160	63	Hospital	No	Never smoke	No		No	No	No	No	No	No	No	No	No	No	No	No	24.6094	No	No	No		No		Sometimes	Yes	Yes	A case or contact at home	2	Yes	PCR	No		Yes	Yes
226	Female	No								University	Microfinance	Loan Officer	167	92	Hospital	No	Current smoker	No		No	No	No	No	No	No	No	No	No	Yes	Yes	No	32.9879	Yes	No	Yes	Hyperlipidemia	Yes	Anti-Hypertensive ;Immunosuppressant dugs;Anti-Hyperlipidemia;	Yes	Yes	Yes	A case or contact at Job	3	No	PCR	No		Yes	Yes
227	Female	No								Diploma	Education	Clerk B	169	93	Hospital	No	Never smoke	No		No	No	No	No	No	No	No	No	No	No	No	No	32.5619	Yes	No	Yes	Gout ; Varicose Vein	Yes	Gout Medications	Yes	Yes	Yes	A case or contact at home	1	No	PCR	No		Yes	No
228	Female	No								University	Education	Teacher	160	65	None	No	Never smoke	No		No	No	No	No	No	No	No	No	No	No	No	No	25.3906	No	No	Yes	Hypothyroidism	Yes	Thyroxine;	Yes	Yes	Yes	A case or contact at home	2	Yes	PCR	No		Yes	Yes
229	Female	No								University	Education	Deputy School Principal	167	75	None	No	Never smoke	No		No	No	No	No	No	No	No	No	No	No	No	No	26.8923	No	No	No		No		Yes	Yes	Yes	A case or contact at home	4	Yes	PCR	No		Yes	Yes
230	Male									Secondary School	Education	School Attendant	178	98	Hospital	No	Current smoker	No		No	No	No	No	No	No	No	No	No	Yes	No	No	30.9304	Yes	No	No		Yes	Anti-Hypertensive ;	Yes	Yes	Yes	A case or contact at home	4	No	PCR	No		No	No
231	Male									University	Education	Teacher	177	110	None	No	Current smoker	No		No	No	No	No	No	No	No	Yes	No	Yes	No	No	35.1112	Yes	No	No		Yes	Anti-Hypertensive ;DM medications;Antithrombotic/Anticoagulation drugs;	Yes	Yes	Yes	A case or contact at Job	2	No	PCR	No		Yes	No
232	Male									Master	Education	Deputy School Principal	160	78	None	No	Never smoke	No		No	No	No	No	No	No	No	No	No	No	No	No	30.4687	Yes	No	Yes	Hypothyroidism	Yes	Thyroxine;	Sometimes	Sometimes	Sometimes	A case or contact at home	2	Yes	PCR	No		Yes	Yes
233	Male									University	Health	Head Health Center A	172	79	None	No	Current smoker	No		No	No	No	No	No	No	No	No	No	No	No	No	26.7036	No	No	No		No		Yes	Yes	Yes	Unknown	1	No	PCR	Unknown		Yes	No
234	Female	Not Applicable								University	Education	School Principal	173	96	Hospital	No	Never smoke	No		No	No	No	No	No	No	No	Yes	No	No	No	No	32.0759	Yes	No	No		Yes	DM medications;	Sometimes	Yes	Yes	Unknown	3	Yes	PCR	Unknown		Yes	Yes
235	Male									Secondary School	Operation Services	Driver	165	65	None	No	Never smoke	No		No	No	No	No	No	No	No	No	No	No	No	No	23.8751	No	No	No		No		Yes	Yes	Yes	Unknown	1	No	PCR	No		Yes	No
236	Male									PHD	Education	School Quality Assistant Coordinator	163	61	None	No	Never smoke	No		No	No	No	No	No	No	No	No	No	No	No	No	22.9591	No	No	No		No		Yes	Yes	Yes	A case or contact at home	9	No	PCR	No		Yes	Yes
237	Female	No								University	Administration & support services	Administrative Assistant (B)	170	60	Hospital	No	Never smoke	No		No	No	No	No	No	No	No	No	No	No	No	No	20.7612	No	No	No		No		Yes	Yes	Yes	A case or contact at Job	1	No	PCR	No		Yes	Yes
238	Female	No								University	Education	Teacher	162	78	None	No	Current smoker	No		No	No	No	No	No	No	No	No	No	No	No	No	29.7211	No	No	No		No		Yes	Yes	Yes	A case or contact at home	3	No	PCR	No		Yes	Yes
239	Female	No								University	Education	Teacher	167	60	None	No	Never smoke	No		No	No	No	No	No	No	No	No	No	No	No	No	21.5139	No	No	No		No		Yes	Yes	Yes	A case or contact at Job	1	No	PCR	No		Yes	No
240	Female	No								Master	Education	School Principal	165	78	Hospital	No	Never smoke	No		No	Yes	No	No	No	No	No	No	No	No	No	No	28.6501	No	No	No		Yes	Anti-cancer drugs;	Yes	Yes	Yes	Attending crowded places such as ceremonies; weddings; etc	6	Yes	PCR	No		Yes	Yes
241	Male									University	Education	Teacher	165	69	None	No	Current smoker	No		No	No	No	No	No	No	No	No	No	No	No	No	25.3444	No	No	No		No		Sometimes	Yes	Yes	A case or contact at Job	4	Yes	PCR	No		Yes	Yes
242	Female	No								University	Education	Teacher	160	100	None	No	Never smoke	No		No	No	No	No	No	No	No	No	No	Yes	No	No	39.0625	Yes	No	Yes	Hypothyroidism	Yes	Anti-Hypertensive ;Thyroxine;	Yes	Yes	Yes	Unknown	2	No	PCR	No		Yes	No
243	Female	No								University	Education	Teacher	162	70	None	No	Never smoke	No		No	No	No	No	No	No	No	No	No	No	No	No	26.6728	No	No	No		No		Yes	Yes	Yes	A case or contact at home	4	No	PCR	No		Yes	No
244	Male									University	Education	Teacher	177	92	None	No	Never smoke	No		No	No	No	No	No	No	No	No	No	No	No	No	29.3658	No	No	No		No		Yes	Yes	Yes	A case or contact at Job	3	Yes	PCR	No		Yes	Yes
245	Male									Elementary School	Education	Teacher	170	107	Hospital	No	Current smoker	No		No	No	No	No	No	No	No	No	No	Yes	No	No	37.0242	Yes	No	No		Yes	Anti-Hypertensive ;	Yes	Yes	Yes	A case or contact at Job	1	Yes	PCR	No		Yes	No
246	Male									University	Education	Teacher	176	100	Hospital	No	Never smoke	No		No	No	No	No	No	No	No	No	No	No	No	No	32.2831	Yes	No	No		No		Yes	Yes	Yes	A case or contact at Job	3	No	PCR	No		Yes	Yes
247	Male									University	Education	Teacher	170	80	None	No	Never smoke	No		No	No	No	No	No	No	No	No	No	No	No	No	27.6817	No	No	Yes	Seasonal Allergy	Yes	Anti-Histamine ;	Yes	Yes	Yes	A case or contact at Job	3	No	PCR	No		Yes	No
248	Male									Master	Education	Teacher	176	78	Hospital	No	Current smoker	No		No	No	No	No	No	No	No	Yes	No	Yes	No	No	25.1808	No	No	Yes	Hyperlipidemia	Yes	Anti-Hypertensive ;DM medications;Antithrombotic/Anticoagulation drugs;Anti-Hyperlipidemia;	Yes	Yes	Yes	A case or contact at Job	2	Yes	PCR	No		Yes	No
249	Female	No								University	Education	Teacher	160	62	None	No	Never smoke	No		No	No	No	No	No	No	No	No	No	No	No	No	24.2187	No	No	Yes	Degenerative Disc Disease	No		Sometimes	Sometimes	Sometimes	Unknown	6	Yes	PCR	No		Yes	No
250	Female	No								University	Education	School Principal	160	65	None	No	Never smoke	No		No	No	No	No	No	No	No	No	No	No	No	No	25.3906	No	No	No		No		Yes	Yes	Yes	Unknown	3	Yes	PCR	No		Yes	Yes
251	Female	No								University	Education	Teacher	155	84	Hospital	No	Never smoke	No		No	No	No	No	No	No	No	No	No	Yes	No	No	34.9636	Yes	No	Yes	Hypothyroidism; Peptic Ulcer	Yes	Thyroxine; PPI ;	Yes	Yes	Yes	A case or contact at home	4	No	PCR	No		Yes	Yes
252	Female	No								University	Education	Teacher	168	70	None	No	Never smoke	No		No	No	No	No	No	No	No	No	No	No	No	No	24.8016	No	No	No		No		Sometimes	Sometimes	Sometimes	Unknown	1	No	PCR	No		Yes	Yes
253	Male									University	Education	Teacher	180	90	Hospital	No	Current smoker	No		No	No	No	No	No	No	No	No	No	No	No	No	27.7778	No	No	No		No		Yes	Yes	Yes	A case or contact at home	4	No	PCR	Yes	Delta	Yes	No
254	Female	No								University	Education	Teacher	157	60	None	No	Never smoke	No		No	No	No	No	No	No	No	No	No	No	No	No	24.3418	No	No	No		No		Yes	Yes	Yes	A case or contact at Job	1	No	PCR	No		Yes	Yes
255	Male									Diploma	Health	Laboratory Technician	175	82	None	No	Never smoke	No		No	No	No	No	No	No	No	No	No	No	No	No	26.7755	No	No	No		No		Yes	Yes	Yes	A case or contact at home	2	Yes	PCR	No		Yes	No
256	Female	No								University	Education	Teacher	160	73	Hospital	No	Never smoke	No		No	No	No	No	No	No	No	No	No	No	No	No	28.5156	No	No	No		No		Yes	Yes	Yes	A case or contact at Job	3	No	PCR	No		Yes	Yes
257	Male									University	Health	Practical Nurse	178	80	Hospital	No	Never smoke	No		No	No	No	No	No	Yes	No	No	No	Yes	No	No	25.2493	No	No	No		Yes	Anti-Hypertensive ;Inhalers ;	Yes	Yes	Yes	A case or contact at Job	4	No	PCR	No		No	No
258	Female	No								University	Education	Teacher	165	82	None	No	Never smoke	No		No	No	No	No	No	No	No	No	No	No	No	No	30.1194	Yes	No	Yes	Degenerative Disc Disease	No		Yes	Yes	Yes	Unknown	6	Yes	PCR	No		Yes	No
259	Male									University	Education	Teacher	178	85	Hospital	No	Current smoker	No		No	No	No	No	No	No	No	No	No	No	No	No	26.8274	No	No	No		No		Yes	Yes	Yes	A case or contact at home	2	No	PCR	No		Yes	Yes
260	Female	No								University	Education	Teacher	153	60	Hospital	No	Never smoke	No		No	No	No	No	No	No	No	No	No	No	No	No	25.6312	No	No	No		No		Yes	Yes	Yes	Attending crowded places such as ceremonies; weddings; etc	2	Yes	PCR	No		Yes	Yes
261	Male									University	Education	Teacher	170	73	Hospital	No	Never smoke	No		No	No	No	No	No	No	No	No	No	No	No	No	25.2595	No	No	No		No		Yes	Yes	Yes	Unknown	4	Yes	PCR	Yes	Omicron in the second episode	Yes	Yes
262	Male									PHD	Education	Deputy School Principal	170	91	None	No	Never smoke	No		No	No	No	No	No	No	No	No	No	Yes	No	No	31.4879	Yes	No	No		Yes	Anti-Hypertensive ;	Yes	Yes	Yes	A case or contact at home	3	No	PCR	No		Yes	No
263	Female	No								University	Education	Teacher	163	68	Hospital	No	Never smoke	No		No	No	No	No	No	No	No	No	No	No	No	No	25.5937	No	No	No		No		Sometimes	Sometimes	Sometimes	A case or contact at home	1	No	PCR	No		Yes	No
264	Female	No								Master	Education	Teacher	167	104	Hospital	No	Current smoker	No		No	No	No	No	No	No	No	No	No	No	No	Yes	37.2907	Yes	No	No		Yes	Anti-Depressant	Yes	Yes	Yes	A case or contact at home	4	No	PCR	No		Yes	No
265	Female	No								University	Education	Teacher	157	83	None	No	Never smoke	No		No	No	No	No	No	Yes	No	Yes	No	Yes	No	No	33.6728	Yes	No	No		Yes	Anti-Hypertensive ;DM medications; Inhalers	Yes	Yes	Yes	A case or contact at home	9	No	PCR	No		Yes	Yes
266	Female	No								University	Education	Teacher	152	67	Hospital	No	Never smoke	No		No	No	No	No	No	No	No	No	No	No	No	No	28.9993	No	No	Yes	Seasonal Allergy	No		Yes	Yes	Yes	A case or contact at home	2	Yes	PCR	No		Yes	Yes
267	Male									University	Education	Teacher	179	87	None	No	Current smoker	No		No	No	No	No	No	No	No	No	No	No	No	No	27.1527	No	No	No		No		Sometimes	Sometimes	Sometimes	A case or contact at home	1	Yes	PCR	No		Yes	No
268	Male									Master	Education	Teacher	179	92	None	No	Never smoke	No		No	No	No	No	No	No	No	No	No	No	No	No	28.7132	No	No	No		No		Yes	Yes	Yes	A case or contact at home	2	No	PCR	No		Yes	No
269	Male									University	Health	Doorkeeper Cleaner	172	83	None	No	Current smoker	No		No	No	No	No	No	No	No	No	No	No	No	No	28.0557	No	No	No		No		Yes	Sometimes	Yes	A case or contact at home	2	No	PCR	No		Yes	No
270	Female	No								Master	Education	Teacher	167	55	None	No	Never smoke	No		No	No	No	No	No	No	No	No	No	No	No	No	19.721	No	No	No		No		Yes	Yes	Yes	Attending crowded places such as ceremonies; weddings; etc	1	No	PCR	No		Yes	No
271	Female	No								University	Education	Teacher	155	73	None	No	Never smoke	No		No	No	No	No	No	No	No	No	No	No	No	No	30.385	Yes	No	No		No		Yes	Yes	Yes	A case or contact at home	6	Yes	PCR	No		Yes	Yes
272	Female	No								University	Education	Teacher	155	73	None	No	Never smoke	No		No	No	No	No	No	No	No	No	No	No	No	No	30.385	Yes	No	No		No		Yes	Yes	Yes	A case or contact at home	6	Yes	PCR	No		Yes	Yes
273	Female	No								University	Education	Teacher	162	67	None	No	Current smoker	No		No	No	No	No	No	No	No	No	No	No	No	No	25.5296	No	No	No		No		Yes	Yes	Yes	A case or contact at home	5	No	PCR	Yes	Omicron in the second episode	Yes	Yes
274	Female	No								Master	Education	Teacher	150	52	None	No	Current smoker	No		No	No	No	No	No	No	No	No	No	No	No	No	23.1111	No	No	Yes	Hypothyroidism	Yes	Thyroxine;	Sometimes	Yes	Yes	A case or contact at Job	6	Yes	PCR	No		Yes	No
275	Female	No								University	Education	Teacher	165	80	Hospital	No	Never smoke	No		No	No	No	No	No	No	No	No	No	No	No	No	29.3848	No	No	No		No		Yes	Yes	Yes	Unknown	6	Yes	PCR	No		Yes	Yes
276	Female	No								Master	Education	Teacher	159	75	None	No	Never smoke	No		No	No	No	No	No	No	No	No	No	No	No	No	29.6665	No	No	No		No		Yes	Yes	Yes	A case or contact at Job	6	No	PCR	No		Yes	Yes
277	Female	No								University	Education	Teacher	170	80	Hospital	No	Never smoke	No		No	No	No	No	No	No	No	No	No	No	No	No	27.6817	No	No	No		No		Yes	Yes	Yes	A case or contact at Job	5	Yes	PCR	No		Yes	No
278	Female	No								University	Health	Senior Staff Nurse	150	70	None	No	Never smoke	No		No	No	No	No	No	No	No	No	No	No	No	No	31.1111	Yes	No	No		No		Yes	Yes	Yes	Unknown	2	No	PCR	No		Yes	Yes
279	Female	No								University	Education	Teacher	155	56	None	No	Never smoke	No		No	No	No	No	No	No	No	No	No	No	No	No	23.3091	No	No	Yes	Degenerative Disc Disease	Yes	Analgesics ;	Yes	Yes	Yes	A case or contact at Job	3	Yes	PCR	Yes	Delta	Yes	Yes
280	Female	No								University	Education	Teacher	160	80	None	No	Current smoker	No		No	No	No	No	No	No	No	No	No	No	No	No	31.25	Yes	No	No		No		Yes	Yes	Yes	A case or contact at Job	5	No	PCR	No		Yes	No
281	Male									University	Education	Teacher	170	70	None	No	Current smoker	No		No	No	No	No	No	No	No	No	No	No	No	No	24.2215	No	No	No		No		Yes	Yes	Yes	A case or contact at Job	3	No	PCR	No		Yes	Yes
282	Female	No								Master	Education	Teacher	164	67	None	No	Never smoke	No		No	No	No	No	No	No	No	No	No	No	No	No	24.9108	No	No	No		No		Sometimes	Sometimes	Sometimes	Attending crowded places such as ceremonies, weddings, etc	1	No	PCR	No		Yes	No
283	Female	No								University	Education	Teacher	165	91	None	No	Never smoke	No		No	No	No	No	No	No	No	Yes	No	Yes	No	No	33.4252	Yes	No	Yes	Hyperlipidemia	Yes	DM medications;Anti-Hypertensive ;Anti-Hyperlipidemia;	Yes	Yes	Sometimes	Unknown	3	No	PCR	No		Yes	No
284	Female	No								University	Relief & Social Services	Registration Assistant	167	101	Hospital	No	Never smoke	No		No	No	No	No	No	No	No	No	No	No	No	No	36.215	Yes	No	Yes	Thalassemia	No		Yes	Yes	Yes	A case or contact at Job	5	Yes	PCR	No		Yes	Yes
285	Female	No								University	Education	Teacher	167	80	None	No	Never smoke	No		No	No	No	No	No	No	No	No	No	No	No	No	28.6851	No	No	No		No		Yes	Yes	Yes	Unknown	5	No	PCR	No		Yes	Yes
286	Female	No								PHD	Protection	Associate Protection & Neutrality Officer	155	65	None	No	Never smoke	No		No	No	No	No	No	No	No	No	No	No	No	No	27.0552	No	No	No		No		Sometimes	Sometimes	Sometimes	A case or contact at Job	10	Yes	PCR	No		Yes	No
287	Female	No								University	Education	Teacher	160	69	None	No	Never smoke	No		No	No	No	No	No	No	No	No	No	Yes	No	No	26.9531	No	No	Yes	Hypothyroidism; Hyperlipidemia	Yes	Anti-Hypertensive ;DM medications;Antithrombotic/Anticoagulation drugs;Anti-Hyperlipidemia ; Thyroxine ;	Sometimes	Sometimes	Sometimes	A case or contact at home	12	No	PCR	No		Yes	No
288	Male									University	Education	Teacher	184	105	None	No	Never smoke	No		No	No	No	No	No	No	No	No	No	No	No	No	31.0137	Yes	No	No		No		Sometimes	Sometimes	Sometimes	A case or contact at Job	4	Yes	PCR	No		Yes	Yes
289	Female	No								University	Education	Teacher	162	90	None	No	Current smoker	No		No	No	No	No	No	No	No	No	No	No	No	No	34.2936	Yes	No	No		No		Yes	Yes	Yes	Unknown	5	No	PCR	No		Yes	No
290	Female	No								Elementary School	Education	School Attendant	167	92	Hospital	No	Never smoke	No		No	No	No	No	No	No	No	No	No	No	No	No	32.9879	Yes	No	No		No		Yes	Yes	Yes	A case or contact at home	6	No	PCR	No		Yes	No
291	Female	No								University	Education	Teacher	163	72	Hospital	No	Never smoke	No		No	No	No	No	No	No	No	No	No	Yes	No	No	27.0993	No	No	No		Yes	Anti-Hypertensive ;	Yes	Yes	Yes	Unknown	4	No	PCR	No		Yes	Yes
292	Male									Diploma	Health	Practical Nurse	172	85	Hospital	No	Never smoke	No		No	No	No	No	No	No	No	No	No	No	No	No	28.7317	No	No	Yes	Seasonal Allergy	No		Yes	Yes	Yes	A case or contact at Job	1	Yes	PCR	No		Yes	No
293	Female	No								University	Education	Teacher	165	80	None	No	Never smoke	No		No	No	No	No	No	No	No	No	No	No	No	No	29.3848	No	No	No		No		Yes	Yes	Yes	A case or contact at home	2	No	PCR	No		Yes	Yes
294	Female	No								Secondary School	Education	School Attendant	172	110	None	No	Never smoke	No		No	No	No	No	No	No	No	No	No	No	No	No	37.1823	Yes	No	No		No		Sometimes	Sometimes	Sometimes	A case or contact at Job	1	Yes	PCR	No		Yes	No
295	Female	No								Master	Education	Teacher	160	80	None	No	Never smoke	No		No	No	No	No	No	No	No	Yes	No	Yes	No	No	31.25	Yes	No	Yes	Hyperlipidemia	Yes	Anti-Hypertensive ;DM medications;Antithrombotic/Anticoagulation drugs;Anti-Hyperlipidemia;	Yes	Yes	Yes	A case or contact at home	3	Yes	PCR	No		Yes	Yes
296	Male									Master	Education	School Principal	174	105	None	No	Former	No		No	No	No	No	No	No	No	Yes	No	No	No	No	34.6809	Yes	No	Yes	Hyperlipidemia	Yes	Antithrombotic/Anticoagulation drugs;DM medications;Anti-Hyperlipidemia ;	Yes	Yes	Yes	A case or contact at Job	8	No	PCR	No		Yes	Yes
297	Female	No								University	Education	School Principal	159	84	None	No	Never smoke	No		No	No	No	No	No	No	No	No	No	No	No	No	33.2265	Yes	No	Yes	Degenerative Disc Disease	No		Sometimes	Yes	Yes	A case or contact at home	6	No	PCR	No		Yes	Yes
298	Female	No								University	Education	Teacher	165	76	Hospital	No	Never smoke	No		No	No	No	No	No	No	No	No	No	No	No	No	27.9155	No	No	No		No		Yes	Yes	Yes	A case or contact at home	3	No	PCR	No		Yes	No
299	Female	Yes	12	Live birth	37	CS	No		Yes	University	Education	Teacher	160	68	Hospital	No	Never smoke	No		No	No	No	No	No	No	No	No	No	No	No	No	26.5625	No	No	Yes	Degenerative Disc Disease	Yes	Analgesics ;	Yes	Yes	Yes	A case or contact at home	1	Yes	PCR	No		Yes	Yes
300	Male									University	Education	Teacher	175	95	None	No	Current smoker	No		No	No	No	No	No	No	No	No	No	No	No	No	31.0204	Yes	No	No		No		Yes	Yes	Yes	Attending crowded places such as ceremonies; weddings; etc	6	Yes	PCR	No		Yes	No
301	Female	No								Diploma	Health	Practical Nurse	164	82	Hospital	No	Never smoke	No		No	Yes	No	No	No	No	No	No	No	Yes	No	No	30.4878	Yes	No	No		Yes	Anti-Hypertensive ;Anti-cancer drugs;	Yes	Yes	Yes	Unknown	4	No	PCR	No		Yes	Yes
302	Male									University	Education	Teacher	170	90	None	No	Current smoker	No		No	No	No	No	No	No	No	No	No	No	No	No	31.1419	Yes	No	No		No		Yes	Yes	Yes	Attending health facilities as hospital;clinics; pharmacies; vaccination centers; etc	1	No	PCR	No		Yes	No
303	Male									University	Education	Teacher	170	65	None	No	Never smoke	No		No	No	No	No	No	No	No	No	No	No	No	No	22.4913	No	No	No		No		Yes	Yes	Yes	A case or contact at Job	1	No	PCR	No		Yes	No
304	Male									Elementary School	Education	School Attendant	172	105	Hospital	No	Never smoke	No		No	No	No	No	No	No	No	Yes	No	Yes	No	No	35.4922	Yes	No	Yes	Hyperlipidemia	Yes	Anti-Hypertensive ;DM medications;Anti-Hyperlipidemia;	Yes	Yes	Yes	Unknown	4	Yes	PCR	No		Yes	Yes
305	Male									University	Education	Teacher	170	74	Hospital	No	Never smoke	No		No	No	No	No	No	No	No	No	No	No	No	No	25.6055	No	No	No		Yes	Antithrombotic/Anticoagulation drugs;	Yes	Yes	Yes	A case or contact at Job	8	No	PCR	No		Yes	Yes
306	Male									Master	Education	Teacher	182	105	Hospital	No	Never smoke	No		No	No	No	No	No	No	No	No	No	No	No	No	31.6991	Yes	No	No		No		Yes	Yes	Yes	Imported from outside	1	No	PCR	No		Yes	Yes
307	Male									University	Education	Teacher	178	120	Hospital	No	Current smoker	No		No	No	No	No	No	No	No	No	No	No	No	No	37.874	Yes	No	No		No		Sometimes	Sometimes	Sometimes	A case or contact at home	5	No	PCR	No		Yes	No
308	Male									University	Education	Teacher	174	78	None	No	Current smoker	No		No	No	No	No	No	No	No	No	No	No	No	No	25.763	No	No	No		No		Yes	Yes	Yes	A case or contact at Job	1	Yes	PCR	No		Yes	Yes
309	Female	No								University	Education	Teacher	167	78	None	No	Never smoke	No		No	No	No	No	No	No	No	No	No	No	No	No	27.968	No	No	No		No		Yes	Yes	Yes	Unknown	4	No	PCR	No		Yes	Yes
310	Male									University	Education	Teacher	172	65	None	No	Current smoker	No		No	No	No	No	No	No	No	No	No	No	No	No	21.9713	No	No	No		No		Sometimes	Sometimes	Sometimes	A case or contact at Job	2	No	PCR	No		Yes	Yes
311	Female	No								University	Education	Teacher	162	75	Hospital	No	Never smoke	No		No	No	No	No	No	No	No	No	No	Yes	No	No	28.578	No	No	No		Yes	Anti-Hypertensive ;	Yes	Yes	Yes	A case or contact at Job	1	No	PCR	No		Yes	No
312	Female	No								University	Education	Teacher	162	82	None	No	Never smoke	No		No	No	No	No	No	No	No	No	No	No	No	No	31.2452	Yes	No	No		No		Yes	Sometimes	Yes	A case or contact at Job	4	No	PCR	No		Yes	No
313	Female	No								Master	Education	Teacher	152	82	None	No	Current smoker	No		No	No	No	No	No	No	No	No	No	No	No	No	35.4917	Yes	No	No		No		Yes	Yes	Yes	Unknown	3	No	PCR	Yes	Omicron in the second episode	Yes	Yes
314	Female	No								Master	Education	Teacher	160	70	Hospital	No	Never smoke	No		No	No	No	No	No	No	No	No	No	No	No	No	27.3437	No	No	No		No		Sometimes	Sometimes	Sometimes	A case or contact at home	3	No	PCR	No		Yes	Yes
315	Male									University	Education	Teacher	160	80	None	No	Never smoke	No		No	No	No	No	No	No	No	No	No	No	No	No	31.25	Yes	No	No		No		Sometimes	Sometimes	Sometimes	Unknown	1	No	PCR	No		Yes	Yes
316	Male									University	Education	Teacher	188	92	None	No	Never smoke	No		No	No	No	No	No	No	No	No	No	No	No	No	26.0299	No	No	No		No		Yes	Yes	Yes	A case or contact at home	2	No	PCR	No		Yes	No
317	Male									University	Education	Teacher	182	105	None	No	Never smoke	No		No	No	No	No	No	No	No	No	No	No	No	No	31.6991	Yes	No	No		No		Yes	Yes	Yes	Unknown	4	Yes	PCR	No		Yes	No
318	Male									University	Education	Teacher	167	78	None	No	Never smoke	No		No	No	No	No	No	No	No	No	No	No	No	No	27.968	No	No	No		No		Yes	Yes	Yes	A case or contact at Job	2	No	PCR	No		Yes	No
319	Male									Master	Education	Teacher	171	79	Hospital	No	Never smoke	No		No	No	No	No	No	No	No	No	No	Yes	No	No	27.0169	No	No	Yes	Gout	Yes	Anti-Hypertensive ;Gout Medications;	Yes	Yes	Yes	Unknown	6	Yes	PCR	No		Yes	Yes
320	Female	No								Diploma	Education	School Attendant	170	82	Hospital	No	Never smoke	No		No	No	No	No	No	No	No	No	No	No	No	No	28.3737	No	No	Yes	Hypothyroidism	Yes	Thyroxine;	Sometimes	Sometimes	Yes	Unknown	1	Yes	PCR	No		Yes	No
321	Female	No								University	Education	Teacher	168	82	None	No	Never smoke	No		No	No	No	No	No	No	No	No	No	No	No	No	29.0533	No	No	No		No		Yes	Yes	Yes	A case or contact at Job	1	Yes	PCR	No		Yes	Yes
322	Female	No								University	Education	Teacher	164	82	None	No	Never smoke	No		No	No	No	No	No	No	No	No	No	No	No	No	30.4878	Yes	No	No		Yes	Antithrombotic/Anticoagulation drugs;	Yes	Yes	Yes	A case or contact at Job	2	No	PCR	No		Yes	Yes
323	Male									University	Education	Teacher	172	76	Hospital	No	Never smoke	No		No	No	No	No	No	No	No	No	No	No	No	No	25.6896	No	No	No		No		Yes	Yes	Yes	A case or contact at Job	1	No	PCR	No		Yes	Yes
324	Female	No								University	Education	Clerk B	170	81	Hospital	No	Never smoke	No		No	No	No	No	No	No	No	No	No	No	No	No	28.0277	No	No	Yes	Hypothyroidism	Yes	Thyroxine;	Yes	Yes	Yes	Unknown	2	No	PCR	No		Yes	Yes
325	Female	No								University	Education	Teacher	158	70	Hospital	No	Never smoke	No		No	No	No	No	No	No	No	Yes	No	No	No	No	28.0404	No	No	Yes	Migraine	Yes	Analgesics ;	Yes	Yes	Yes	A case or contact at home	4	No	PCR	Yes	Omicron in the second episode	Yes	Yes
326	Female	No								University	Education	Teacher	158	70	Hospital	No	Never smoke	No		No	No	No	No	No	No	No	Yes	No	No	No	No	28.0404	No	No	No		Yes	DM medications;	Yes	Yes	Yes	A case or contact at home	3	No	PCR	No		Yes	No
327	Male									Elementary School	Education	School Attendant	186	95	None	No	Current smoker	No		No	No	No	No	No	No	No	No	No	No	No	No	27.4598	No	No	No		No		Yes	Yes	Yes	A case or contact at Job	1	Yes	PCR	No		Yes	No
328	Female	No								University	Education	Teacher	155	100	None	No	Never smoke	No		No	No	No	No	No	No	No	Yes	No	No	No	No	41.6233	Yes	No	Yes	Hyperlipidemia	Yes	DM medications;Anti-Hyperlipidemia;	Yes	Yes	Yes	A case or contact at home	3	No	PCR	No		Yes	No
329	Male									University	Education	Teacher	180	90	None	No	Current smoker	No		No	No	No	No	No	No	No	No	No	No	No	No	27.7778	No	No	No		No		Sometimes	Sometimes	Sometimes	A case or contact at home	6	No	PCR	No		Yes	Yes
330	Male									University	Education	Teacher	176	65	None	No	Current smoker	No		No	No	No	No	No	No	No	No	No	No	No	No	20.984	No	No	No		No		Sometimes	Sometimes	Sometimes	A case or contact at Job	4	No	PCR	No		Yes	No
331	Female	No								University	Education	Teacher	155	60	Hospital	No	Never smoke	No		No	No	No	No	No	No	No	No	No	No	No	No	24.974	No	No	Yes	Hyperlipidemia	Yes	Antithrombotic/Anticoagulation drugs;Anti-Hyperlipidemia;	Yes	Yes	Yes	A case or contact at home	10	No	PCR	No		Yes	Yes
332	Male									University	Education	School Principal	179	102	Hospital	No	Current smoker	No		No	No	Yes	No	No	No	No	Yes	No	No	No	No	31.8342	Yes	No	Yes	Hyperlipidemia	Yes	DM medications;Antithrombotic/Anticoagulation drugs;Anti-Hyperlipidemia;	Yes	Yes	Yes	A case or contact at Job	1	No	PCR	No		Yes	Yes
334	Female	No								University	Education	Clerk B	163	91	Hospital	No	Never smoke	No		No	No	Yes	No	No	No	No	Yes	No	Yes	No	No	34.2504	Yes	No	No		Yes	Anti-Hypertensive ;DM medications;Antithrombotic/Anticoagulation drugs;Beta Blocker ;	Yes	Yes	Yes	Attending crowded places such as ceremonies; weddings; etc	1	No	PCR	No		Yes	Yes
335	Female	No					Yes	37		University	Education	Teacher	165	70	None	No	Never smoke	No		No	No	No	No	No	No	No	No	No	No	No	No	25.7117	No	No	No		No		Yes	Yes	Yes	A case or contact at home	2	Yes	PCR	No		Yes	No
336	Male									Secondary School	Infrastructure/Engineering	Sanitation Labourer	170	95	Hospital	No	Never smoke	No		No	No	No	No	No	No	No	No	No	No	No	No	32.872	Yes	No	Yes	Degenerative Disc Disease	No		Yes	Yes	Yes	A case or contact at Job	6	No	PCR	No		Yes	Yes
337	Female	No								Master	Education	Teacher	168	58	None	No	Never smoke	No		No	No	No	No	No	No	No	No	No	No	No	No	20.5499	No	No	No		No		Yes	Yes	Yes	A case or contact at home	3	No	PCR	No		Yes	Yes
338	Female	No								University	Education	Teacher	165	81	None	No	Never smoke	No		No	No	No	No	No	No	No	No	No	No	No	No	29.7521	No	No	No		No		Sometimes	Sometimes	Sometimes	A case or contact at home	4	Yes	PCR	No		Yes	No
339	Female	No								University	Education	Teacher	158	100	None	No	Never smoke	No		No	No	No	No	No	No	No	No	No	No	Yes	No	40.0577	Yes	No	Yes	Hypothyroidism	Yes	Immunosuppressant dugs;Thyroxine;	Yes	Yes	Yes	A case or contact at Job	2	No	PCR	No		Yes	No
340	Female	No								University	Infrastructure/Engineering	Social Worker	172	61	Hospital	No	Never smoke	No		No	No	No	No	No	No	No	No	No	No	No	No	20.6193	No	No	No		No		Sometimes	Sometimes	Sometimes	A case or contact at Job	1	No	PCR	No		Yes	Yes
341	Female	No								University	Education	Teacher	165	73	None	No	Never smoke	No		No	No	No	No	No	No	No	No	No	No	No	No	26.8136	No	No	No		No		Sometimes	Sometimes	Sometimes	Unknown	3	Yes	PCR	No		Yes	No
342	Female	No								Master	Education	Teacher	160	57	None	No	Never smoke	No		No	No	No	No	No	No	No	No	No	No	No	No	22.2656	No	No	No		No		Yes	Yes	Yes	A case or contact at home	2	No	PCR	No		Yes	Yes
343	Female	No								University	Health	Senior Staff Nurse	160	85	None	No	Never smoke	No		No	No	No	No	No	No	No	No	No	No	No	No	33.2031	Yes	No	No		No		Yes	Yes	Yes	A case or contact at Job	5	Yes	PCR	Yes	Delta	Yes	Yes
344	Female	No								University	Education	Teacher	159	68	None	No	Never smoke	No		No	No	No	No	No	No	No	No	No	No	No	No	26.8977	No	No	No		No		Yes	Yes	Yes	A case or contact at Job	4	No	PCR	No		Yes	Yes
345	Female	No								University	Education	Teacher	157	80	None	No	Never smoke	No		No	No	No	No	No	No	No	No	No	No	No	No	32.4557	Yes	No	No		No		Yes	Sometimes	Yes	A case or contact at home	6	No	PCR	No		Yes	Yes
346	Male									University	Information Management and Technical Services	Field ICT Infrastructure Officer	183	95	None	No	Current smoker	No		No	No	No	No	No	No	No	No	No	Yes	No	No	28.3675	No	No	No		Yes	Anti-Hypertensive ;	Yes	Yes	Yes	Unknown	6	Yes	PCR	No		Yes	Yes
347	Female	No								University	Education	Teacher	158	55	None	No	Never smoke	No		No	No	No	No	No	No	No	No	No	No	No	No	22.0317	No	No	No		No		Yes	Yes	Yes	A case or contact at Job	1	No	PCR	No		Yes	No
348	Male									University	Education	Teacher	178	90	None	No	Current smoker	No		No	No	No	No	No	No	No	No	No	No	No	No	28.4055	No	No	No		No		Yes	Yes	Yes	A case or contact at home	2	No	PCR	No		Yes	Yes
349	Male									Diploma	Health	Assistant HC Pharmacist	180	120	Hospital	No	Never smoke	No		No	No	No	No	No	No	No	No	No	No	No	No	37.037	Yes	No	No		No		Yes	Yes	Yes	A case or contact at Job	5	No	PCR	No		Yes	Yes
350	Male									University	Education	Teacher	175	117	None	No	Never smoke	No		No	No	No	No	No	No	No	No	No	Yes	No	No	38.2041	Yes	No	No		Yes	Anti-Hypertensive ;	Yes	Yes	Yes	A case or contact at Job	7	Yes	PCR	No		Yes	Yes
351	Male									University	Education	School Principal	180	101	Hospital	No	Former	No		No	No	No	No	No	No	No	No	No	Yes	No	No	31.1728	Yes	No	No		Yes	Anti-Hypertensive ;Antithrombotic/Anticoagulation drugs;	Yes	Yes	Yes	A case or contact at home	5	Yes	PCR	No		Yes	Yes
352	Female	No								University	Education	Teacher	167	55	None	No	Never smoke	No		No	No	No	No	No	No	No	No	No	No	No	No	19.721	No	No	No		No		Yes	Yes	Yes	Unknown	2	No	PCR	No		Yes	Yes
353	Male									Diploma	Education	School Attendant	176	66	None	No	Current smoker	No		No	No	No	No	No	No	No	No	No	No	Yes	No	21.3068	No	No	No		Yes	Immunosuppressant dugs;	Yes	Yes	Yes	Unknown	1	No	PCR	No		Yes	Yes
354	Female	No								University	Education	Teacher	164	65	None	No	Never smoke	No		No	No	No	No	No	No	No	No	No	No	No	No	24.1672	No	No	No		No		Yes	Yes	Yes	Unknown	4	No	PCR	No		Yes	Yes
355	Male									Secondary School	Operation Services	Cleaner	166	71	None	No	Never smoke	No		No	No	No	No	No	No	No	No	No	No	No	No	25.7657	No	No	No		No		Yes	Yes	Yes	Attending crowded places such as ceremonies; weddings; etc	1	No	PCR	No		Yes	No
356	Male									University	Education	Teacher	167	84	Hospital	No	Never smoke	No		No	No	No	No	No	No	No	No	No	No	No	No	30.1194	Yes	No	No		No		Sometimes	Yes	Yes	A case or contact at Job	3	Yes	PCR	Unknown		Yes	No
357	Female	No								University	Education	School Principal	160	73	None	No	Never smoke	No		No	No	No	No	No	No	No	No	No	No	No	No	28.5156	No	No	Yes	Familial Mediterranean Fever	Yes	Colchicine;	Yes	Yes	Yes	A case or contact at home	1	No	PCR	No		Yes	Yes
358	Male									Diploma	Health	Laboratory Technician	176	129	Hospital	No	Never smoke	No		No	No	Yes	No	No	No	No	No	No	Yes	No	No	41.6451	Yes	No	Yes	Seasonal Allergy; Hyperthyroidism	Yes	Anti-Hypertensive ;Carbimazole; Anti-Histamine ; Beta Blocker	Yes	Yes	Yes	Unknown	5	No	PCR	No		Yes	Yes
359	Female	No								Diploma	Health	Practical Nurse	166	80	None	No	Never smoke	No		No	No	No	No	No	No	No	No	No	No	No	No	29.0318	No	No	No		No		Yes	Yes	Yes	Unknown	2	No	PCR	No		Yes	No
360	Female	No								University	Health	Dental Surgeon	170	72	None	No	Never smoke	No		No	No	No	No	No	No	No	No	No	No	No	No	24.9135	No	No	No		No		Yes	Yes	Yes	A case or contact at Job	8	No	PCR	No		Yes	Yes
361	Male									University	Education	Teacher	175	90	None	No	Never smoke	No		No	No	No	No	No	No	No	No	No	No	No	No	29.3878	No	No	Yes	Seasonal Allergy	No		Sometimes	Sometimes	Sometimes	A case or contact at home	4	No	PCR	No		Yes	No
362	Female	No								Diploma	Health	Practical Nurse	173	67	Hospital	No	Never smoke	No		No	No	No	No	No	No	No	No	No	No	No	No	22.3863	No	No	No		No		Yes	Yes	Yes	Unknown	4	No	PCR	No		Yes	Yes
363	Male									University	Education	Teacher	185	110	Hospital	No	Current smoker	No		No	No	No	No	No	No	Yes	No	No	No	No	No	32.1402	Yes	No	No		No		Yes	Yes	Yes	A case or contact at home	2	No	PCR	No		Yes	Yes
364	Male									Diploma	Health	Doorkeeper Cleaner	173	100	None	No	Never smoke	No		No	No	No	No	No	No	No	No	No	Yes	No	No	33.4124	Yes	No	No		Yes	Anti-Hypertensive ;	Yes	Yes	Yes	Attending health facilities as hospital;clinics; pharmacies; vaccination centers; etc	1	No	PCR	No		Yes	No
365	Female	No								University	Education	Teacher	168	90	Hospital	No	Never smoke	No		No	No	No	No	No	No	No	No	No	No	No	No	31.8878	Yes	No	No		No		Yes	Yes	Yes	A case or contact at home	5	No	PCR	Yes	Omicron in the second episode	Yes	Yes
366	Female	No								University	Education	Teacher	164	60	None	No	Never smoke	No		No	No	No	No	No	No	No	No	No	No	No	No	22.3081	No	No	No		No		Yes	Yes	Yes	Unknown	6	Yes	PCR	No		Yes	No
367	Female	No								University	Education	Teacher	158	74	Hospital	No	Never smoke	No		No	No	No	No	No	No	No	No	No	No	No	No	29.6427	No	No	Yes	Degenerative Disc Disease	No		Yes	Yes	Yes	A case or contact at home	3	No	PCR	No		Yes	No
368	Female	No								PHD	Education	Teacher	158	67	None	No	Never smoke	No		No	No	No	No	No	No	No	No	No	No	No	No	26.8386	No	No	No		No		Sometimes	Sometimes	Sometimes	Unknown	5	No	PCR	No		Yes	Yes
369	Male									Secondary School	Security and Safety	Guard	190	100	None	No	Current smoker	No		No	No	No	No	No	No	No	Yes	No	No	No	No	27.7008	No	No	No		No		Yes	Yes	Yes	A case or contact at Job	5	Yes	PCR	No		Yes	Yes
[truncated: 121 more columns]
